# Supplementary material for: Functional and Computational Analysis of Amino Acid Patterns Predictive of Type III Secretion System Substrates in Pseudomonas syringae
Source: PLoS One. 2012 Apr 27;7(4):e36038. doi: 10.1371/journal.pone.0036038 (PMC3338616; doi:10.1371/journal.pone.0036038)
Supplement: Table S1 — TEREE algorithm scores for annotated coding regions in P. s. tomato DC3000. (XLSX) [file pone.0036038.s001.xlsx]

## Sheet: Sheet1
RANK	T3SS Substrate	Definition	TEREE Score
1	HopO1-1	gi|29171493|ref|NP_808677.1| type III effector HopO1-1 [Pseudomonas syringae pv	-47
2	HopAF1	gi|28868774|ref|NP_791393.1| type III effector HopAF1 [Pseudomonas syringae pv.	-43
3	HopAB2	gi|28870262|ref|NP_792881.1| type III effector HopAB2 [Pseudomonas syringae pv.	-43
4	HopC1	gi|28867817|ref|NP_790436.1| type III effector HopC1 [Pseudomonas syringae pv.	-40
5	HopF2	gi|28867732|ref|NP_790351.1| type III effector HopF2 [Pseudomonas syringae pv.	-39
6	HopAH1	gi|28868125|ref|NP_790744.1| type III effector HopAH1 [Pseudomonas syringae pv.	-39
7	HopAM1-1	gi|28868239|ref|NP_790858.1| type III effector HopAM1-1 [Pseudomonas syringae p	-38
8	HopAM1-2	gi|29171482|ref|NP_808666.1| type III effector HopAM1-2 [Pseudomonas syringae p	-38
9	HopM1	gi|28868583|ref|NP_791202.1| type III effector HopM1 [Pseudomonas syringae pv.	-37
10	HopO1-2	gi|28871726|ref|NP_794345.1| type III effector HopO1-2 [Pseudomonas syringae pv	-36
11	HopK1	gi|28867285|ref|NP_789904.1| type III effector HopK1 [Pseudomonas syringae pv.	-35
12	HopD1	gi|28868096|ref|NP_790715.1| type III effector HopD1 [Pseudomonas syringae pv.	-35
13	AvrPto1	gi|28871145|ref|NP_793764.1| type III effector protein AvrPto1 [Pseudomonas syr	-35
14	HopQ1-1	gi|28868097|ref|NP_790716.1| type III effector HopQ1-1 [Pseudomonas syringae pv	-34
15	HopX1	gi|29171488|ref|NP_808672.1| type III effector HopX1 [Pseudomonas syringae pv.	-34
16	HopAA1-1	gi|28868580|ref|NP_791199.1| type III effector HopAA1-1 [Pseudomonas syringae p	-33
17	HopB1	gi|28868614|ref|NP_791233.1| type III effector HopB1 [Pseudomonas syringae pv.	-33
18	HopAQ1	gi|28871829|ref|NP_794448.1| type III effector HopAQ1 [Pseudomonas syringae pv.	-33
19	HopAK1	gi|28871243|ref|NP_793862.1| type III helper protein HopAK1 [Pseudomonas syring	-31
20	HopD	gi|115532025|ref|YP_784364.1| type III effector HopD [Pseudomonas syringae pv.	-31
21	HopT1-1	gi|29171494|ref|NP_808678.1| type III effector HopT1-1 [Pseudomonas syringae pv	-31
22	HrpW1	gi|28868581|ref|NP_791200.1| type III helper protein HrpW1 [Pseudomonas syringa	-29
23		gi|300781807|ref|YP_003778202.1| hypothetical protein PSPTO_5635 [Pseudomonas s	-29
24	HopO1-3	gi|28871724|ref|NP_794343.1| type III effector HopO1-3 [Pseudomonas syringae pv	-29
25	HopAA1-2	gi|28871842|ref|NP_794461.1| type III effector HopAA1-2 [Pseudomonas syringae p	-29
26	HopAO1	gi|28871846|ref|NP_794465.1| type III effector HopAO1 [Pseudomonas syringae pv.	-29
27		gi|28867315|ref|NP_789934.1| guanylate kinase [Pseudomonas syringae pv. tomato	-27
28	HrpZ1	gi|28868590|ref|NP_791209.1| type III helper protein HrpZ1 [Pseudomonas syringa	-27
29	HrpJ	gi|28868611|ref|NP_791230.1| type III secretion protein HrpJ [Pseudomonas syrin	-27
30	HopE1	gi|28871468|ref|NP_794087.1| type III effector HopE1 [Pseudomonas syringae pv.	-27
31	HopT1-2	gi|28871725|ref|NP_794344.1| type III effector HopT1-2 [Pseudomonas syringae pv	-26
32	HopAD1	gi|28871821|ref|NP_794440.1| type III effector HopAD1 [Pseudomonas syringae pv.	-26
33	HopY1	gi|28867301|ref|NP_789920.1| type III effector HopY1 [Pseudomonas syringae pv.	-25
34	HopAS1	gi|28867704|ref|NP_790323.1| type III effector HopAS1 [Pseudomonas syringae pv.	-25
35	AvrE1	gi|28868585|ref|NP_791204.1| type III effector protein AvrE1 [Pseudomonas syrin	-25
36	Flagellum	gi|28869170|ref|NP_791789.1| flagellar hook-length control protein FliK [Pseudo	-25
37		gi|28872296|ref|NP_794915.1| acyl-CoA dehydrogenase family protein [Pseudomonas	-25
38	HopI1	gi|28871892|ref|NP_794511.1| type III effector HopI1 [Pseudomonas syringae pv.	-24
39	HopU1	gi|28867731|ref|NP_790350.1| type III effector HopU1 [Pseudomonas syringae pv.	-23
40	HopR1	gi|28868103|ref|NP_790722.1| type III effector HopR1 [Pseudomonas syringae pv.	-23
41	HopN1	gi|28868578|ref|NP_791197.1| type III effector HopN1 [Pseudomonas syringae pv.	-23
42		gi|28871931|ref|NP_794550.1| hypothetical protein PSPTO_4816 [Pseudomonas syrin	-23
43		gi|28867474|ref|NP_790093.1| hypothetical protein PSPTO_0242 [Pseudomonas syrin	-22
44	HopP1	gi|28869866|ref|NP_792485.1| type III helper protein HopP1 [Pseudomonas syringa	-22
45	HopV1	gi|28871844|ref|NP_794463.1| type III effector HopV1 [Pseudomonas syringae pv.	-22
46	PSPTO_0907	gi|28868127|ref|NP_790746.1| hypothetical protein PSPTO_0907 [Pseudomonas syrin	-21
47	Flagellum	gi|28869129|ref|NP_791748.1| negative regulator of flagellin synthesis FlgM [Ps	-21
48		gi|28869421|ref|NP_792040.1| hypothetical protein PSPTO_2219 [Pseudomonas syrin	-21
49		gi|28870346|ref|NP_792965.1| hypothetical protein PSPTO_3175 [Pseudomonas syrin	-21
50		gi|28871108|ref|NP_793727.1| hypothetical protein PSPTO_3961 [Pseudomonas syrin	-21
51		gi|28871479|ref|NP_794098.1| insecticidal toxin protein [Pseudomonas syringae p	-21
52	HopG1	gi|28871849|ref|NP_794468.1| type III effector HopG1 [Pseudomonas syringae pv.	-21
53	HopH1	gi|28867816|ref|NP_790435.1| type III effector HopH1 [Pseudomonas syringae pv.	-19
54	HrpA1	gi|28868589|ref|NP_791208.1| type III helper protein HrpA1 [Pseudomonas syringa	-19
55		gi|28869926|ref|NP_792545.1| acyl-CoA dehydrogenase [Pseudomonas syringae pv. t	-19
56	HopAH2-1	gi|28870456|ref|NP_793075.1| type III effector HopAH2-1 [Pseudomonas syringae p	-19
57		gi|28871259|ref|NP_793878.1| ompA family protein [Pseudomonas syringae pv. toma	-19
58	HopS1	gi|28871729|ref|NP_794348.1| type III effector HopS1 [Pseudomonas syringae pv.	-19
59		gi|28867899|ref|NP_790518.1| TonB-dependent receptor [Pseudomonas syringae pv.	-18
60		gi|28872310|ref|NP_794929.1| dioxygenase, TauD/TfdA family [Pseudomonas syringa	-18
61		gi|28868443|ref|NP_791062.1| alginate biosynthesis protein AlgA [Pseudomonas sy	-17
62		gi|28868680|ref|NP_791299.1| 30S ribosomal protein S16 [Pseudomonas syringae pv	-17
63	Flagellum	gi|28869141|ref|NP_791760.1| flagellar hook protein FlgE [Pseudomonas syringae	-17
64		gi|28869815|ref|NP_792434.1| LysR family transcriptional regulator [Pseudomonas	-17
65		gi|28869825|ref|NP_792444.1| aldose 1-epimerase [Pseudomonas syringae pv. tomat	-17
66		gi|28870087|ref|NP_792706.1| hypothetical protein PSPTO_2908 [Pseudomonas syrin	-17
67	HopS2	gi|28871720|ref|NP_794339.1| type III effector HopS2 [Pseudomonas syringae pv.	-17
68		gi|28868039|ref|NP_790658.1| pillin [Pseudomonas syringae pv. tomato str. DC300	-16
69		gi|28868305|ref|NP_790924.1| hypothetical protein PSPTO_1090 [Pseudomonas syrin	-16
70		gi|28871067|ref|NP_793686.1| copper resistance protein B [Pseudomonas syringae	-16
71		gi|28867659|ref|NP_790278.1| putative protein insertion permease FtsX [Pseudomo	-15
72		gi|28868050|ref|NP_790669.1| TetR family transcriptional regulator [Pseudomonas	-15
73	HopAG1	gi|28868121|ref|NP_790740.1| type III effector HopAG1 [Pseudomonas syringae pv.	-15
74	HrpK1	gi|28868613|ref|NP_791232.1| type III helper protein HrpK1 [Pseudomonas syringa	-15
75		gi|28868813|ref|NP_791432.1| hypothetical protein PSPTO_1607 [Pseudomonas syrin	-15
76		gi|28869074|ref|NP_791693.1| sensory box histidine kinase/response regulator [P	-15
77		gi|28869138|ref|NP_791757.1| flagellar basal-body rod protein FlgC [Pseudomonas	-15
78	Flagellum	gi|28869153|ref|NP_791772.1| flagellin [Pseudomonas syringae pv. tomato str. DC	-15
79		gi|28869432|ref|NP_792051.1| type I pilus biogensis protein FimA [Pseudomonas s	-15
80		gi|28869945|ref|NP_792564.1| hypothetical protein PSPTO_2759 [Pseudomonas syrin	-15
81		gi|28870047|ref|NP_792666.1| 4-carboxymuconolactone decarboxylase [Pseudomonas	-15
82		gi|28870048|ref|NP_792667.1| cupin family protein [Pseudomonas syringae pv. tom	-15
83		gi|28870858|ref|NP_793477.1| HlyD family secretion protein [Pseudomonas syringa	-15
84	HopA1	gi|28872465|ref|NP_795084.1| type III effector HopA1 [Pseudomonas syringae pv.	-15
85		gi|28872491|ref|NP_795110.1| phosphoglycerate mutase family protein [Pseudomona	-15
86		gi|300781821|ref|YP_003778215.1| hypothetical protein PSPTO_5645 [Pseudomonas s	-15
87	HrpH	gi|28868586|ref|NP_791205.1| membrane-bound lytic murein transglycosylase D [Ps	-14
88		gi|28868658|ref|NP_791277.1| hypothetical protein PSPTO_1451 [Pseudomonas syrin	-14
89		gi|28868785|ref|NP_791404.1| major facilitator family transporter [Pseudomonas	-14
90		gi|28871236|ref|NP_793855.1| 3-oxoacyl-(acyl-carrier-protein) synthase III [Pse	-14
91		gi|28867518|ref|NP_790137.1| site-specific recombinase, phage integrase family	-13
92		gi|28867776|ref|NP_790395.1| rhodanese-like domain-containing protein [Pseudomo	-13
93		gi|28867931|ref|NP_790550.1| glutathione S-transferase family protein [Pseudomo	-13
94		gi|28867955|ref|NP_790574.1| ethanolamine ammonia-lyase, heavy subunit [Pseudom	-13
95		gi|28867980|ref|NP_790599.1| copZ protein [Pseudomonas syringae pv. tomato str.	-13
96		gi|28868258|ref|NP_790877.1| 3-phosphoshikimate 1-carboxyvinyltransferase [Pseu	-13
97		gi|28868479|ref|NP_791098.1| valyl-tRNA synthetase [Pseudomonas syringae pv. to	-13
98		gi|28868699|ref|NP_791318.1| leucine-rich repeat domain-containing protein [Pse	-13
99		gi|28868717|ref|NP_791336.1| hypothetical protein PSPTO_1511 [Pseudomonas syrin	-13
100		gi|28868736|ref|NP_791355.1| hypothetical protein PSPTO_1530 [Pseudomonas syrin	-13
101		gi|28868790|ref|NP_791409.1| alcohol dehydrogenase, zinc-containing protein [Ps	-13
102	Flagellum	gi|28869140|ref|NP_791759.1| flagellar hook protein FlgE [Pseudomonas syringae	-13
103	Flagellum	gi|28869148|ref|NP_791767.1| flagellar hook-associated protein FlgK [Pseudomona	-13
104		gi|28869273|ref|NP_791892.1| hypothetical protein PSPTO_2069 [Pseudomonas syrin	-13
105		gi|28869295|ref|NP_791914.1| hypothetical protein PSPTO_2091 [Pseudomonas syrin	-13
106		gi|28869523|ref|NP_792142.1| hypothetical protein PSPTO_2323 [Pseudomonas syrin	-13
107		gi|28869732|ref|NP_792351.1| secreted protein Hcp [Pseudomonas syringae pv. tom	-13
108		gi|28869863|ref|NP_792482.1| hypothetical protein PSPTO_2675 [Pseudomonas syrin	-13
109		gi|28870080|ref|NP_792699.1| DNA-binding protein [Pseudomonas syringae pv. toma	-13
110		gi|28870184|ref|NP_792803.1| deaminase AmnE [Pseudomonas syringae pv. tomato st	-13
111		gi|28871087|ref|NP_793706.1| hypothetical protein PSPTO_3937 [Pseudomonas syrin	-13
112		gi|28871182|ref|NP_793801.1| hypothetical protein PSPTO_4039 [Pseudomonas syrin	-13
113		gi|28871332|ref|NP_793951.1| hypothetical protein PSPTO_4190 [Pseudomonas syrin	-13
114		gi|28871541|ref|NP_794160.1| D-alanine--D-alanine ligase [Pseudomonas syringae	-13
115		gi|28871598|ref|NP_794217.1| pmbA protein [Pseudomonas syringae pv. tomato str.	-13
116		gi|28871992|ref|NP_794611.1| cobalamin biosynthesis protein CobG [Pseudomonas s	-13
117		gi|28872129|ref|NP_794748.1| lyase [Pseudomonas syringae pv. tomato str. DC3000	-13
118		gi|28872344|ref|NP_794963.1| pyocin/colicin protein [Pseudomonas syringae pv. t	-13
119		gi|28872473|ref|NP_795092.1| hypothetical protein PSPTO_5362 [Pseudomonas syrin	-13
120		gi|28867335|ref|NP_789954.1| phospholipase D family protein [Pseudomonas syring	-12
121		gi|28867403|ref|NP_790022.1| hypothetical protein PSPTO_0163 [Pseudomonas syrin	-12
122		gi|28867503|ref|NP_790122.1| tonB protein [Pseudomonas syringae pv. tomato str.	-12
123	Flagellum	gi|28869139|ref|NP_791758.1| basal-body rod modification protein FlgD [Pseudomo	-12
124		gi|28870163|ref|NP_792782.1| acyl-CoA dehydrogenase family protein [Pseudomonas	-12
125		gi|28870734|ref|NP_793353.1| TonB-dependent siderophore receptor [Pseudomonas s	-12
126		gi|28871470|ref|NP_794089.1| moxR protein [Pseudomonas syringae pv. tomato str.	-12
127		gi|28872662|ref|NP_795281.1| adenylylsulfate kinase [Pseudomonas syringae pv. t	-12
128		gi|28872693|ref|NP_795312.1| hypothetical protein PSPTO_5592 [Pseudomonas syrin	-12
129		gi|28867645|ref|NP_790264.1| hypothetical protein PSPTO_0415 [Pseudomonas syrin	-11
130		gi|28867694|ref|NP_790313.1| glycine betaine/L-proline ABC transporter periplas	-11
131		gi|28867702|ref|NP_790321.1| response regulator [Pseudomonas syringae pv. tomat	-11
132		gi|28867924|ref|NP_790543.1| GTP cyclohydrolase II [Pseudomonas syringae pv. to	-11
133		gi|28868007|ref|NP_790626.1| hypothetical protein PSPTO_0779 [Pseudomonas syrin	-11
134		gi|281494527|ref|YP_003355051.1| hypothetical protein PSPTO_5619 [Pseudomonas s	-11
135	HopAI1	gi|28868126|ref|NP_790745.1| type III effector HopAI1 [Pseudomonas syringae pv.	-11
136		gi|28868183|ref|NP_790802.1| poly(A) polymerase [Pseudomonas syringae pv. tomat	-11
137		gi|28868457|ref|NP_791076.1| PhoH-like protein [Pseudomonas syringae pv. tomato	-11
138		gi|28868958|ref|NP_791577.1| hypothetical protein PSPTO_1752 [Pseudomonas syrin	-11
139		gi|28869021|ref|NP_791640.1| hypothetical protein PSPTO_1816 [Pseudomonas syrin	-11
140		gi|28869061|ref|NP_791680.1| AraC family transcriptional regulator [Pseudomonas	-11
141		gi|28869108|ref|NP_791727.1| hypothetical protein PSPTO_1904 [Pseudomonas syrin	-11
142		gi|28869118|ref|NP_791737.1| short chain dehydrogenase/reductase family oxidore	-11
143		gi|28869154|ref|NP_791773.1| flagellin FlaG [Pseudomonas syringae pv. tomato st	-11
144		gi|28869216|ref|NP_791835.1| hypothetical protein PSPTO_2012 [Pseudomonas syrin	-11
145		gi|28869283|ref|NP_791902.1| hypothetical protein PSPTO_2079 [Pseudomonas syrin	-11
146		gi|300781811|ref|YP_003778206.1| hypothetical protein PSPTO_5638 [Pseudomonas s	-11
147		gi|28869557|ref|NP_792176.1| hypothetical protein PSPTO_2360 [Pseudomonas syrin	-11
148		gi|28869656|ref|NP_792275.1| TonB-dependent siderophore receptor [Pseudomonas s	-11
149		gi|28869731|ref|NP_792350.1| Rhs element Vgr protein [Pseudomonas syringae pv.	-11
150		gi|28869802|ref|NP_792421.1| GNAT family acetyltransferase [Pseudomonas syringa	-11
151		gi|28869882|ref|NP_792501.1| hypothetical protein PSPTO_2694 [Pseudomonas syrin	-11
152		gi|28869886|ref|NP_792505.1| hypothetical protein PSPTO_2698 [Pseudomonas syrin	-11
153		gi|28869946|ref|NP_792565.1| alpha-amylase family protein [Pseudomonas syringae	-11
154		gi|28869978|ref|NP_792597.1| LexA repressor [Pseudomonas syringae pv. tomato st	-11
155		gi|28870005|ref|NP_792624.1| hypothetical protein PSPTO_2820 [Pseudomonas syrin	-11
156		gi|28870061|ref|NP_792680.1| lipoprotein [Pseudomonas syringae pv. tomato str.	-11
157		gi|28870164|ref|NP_792783.1| branched-chain amino acid ABC transporter ATP-bind	-11
158		gi|28870278|ref|NP_792897.1| hypothetical protein PSPTO_3105 [Pseudomonas syrin	-11
159		gi|28870329|ref|NP_792948.1| hypothetical protein PSPTO_3157 [Pseudomonas syrin	-11
160		gi|28870362|ref|NP_792981.1| metalloprotease [Pseudomonas syringae pv. tomato s	-11
161		gi|28870368|ref|NP_792987.1| luciferase family protein [Pseudomonas syringae pv	-11
162		gi|28870377|ref|NP_792996.1| filamentous hemagglutinin family protein [Pseudomo	-11
163		gi|28870424|ref|NP_793043.1| GNAT family acetyltransferase [Pseudomonas syringa	-11
164		gi|28870793|ref|NP_793412.1| hypothetical protein PSPTO_3636 [Pseudomonas syrin	-11
165		gi|28871140|ref|NP_793759.1| abortive infection protein, internal deletion [Pse	-11
166		gi|28871328|ref|NP_793947.1| hypothetical protein PSPTO_4186 [Pseudomonas syrin	-11
167		gi|28871415|ref|NP_794034.1| major facilitator family transporter [Pseudomonas	-11
168		gi|28871540|ref|NP_794159.1| cell division protein FtsQ [Pseudomonas syringae p	-11
169		gi|28871621|ref|NP_794240.1| polyribonucleotide nucleotidyltransferase [Pseudom	-11
170		gi|28871887|ref|NP_794506.1| hypothetical protein PSPTO_4771 [Pseudomonas syrin	-11
171		gi|28871898|ref|NP_794517.1| D-galactose 1-dehydrogenase [Pseudomonas syringae	-11
172		gi|170660219|ref|YP_001740062.1| ribosomal large subunit pseudouridine synthase	-11
173		gi|28872107|ref|NP_794726.1| hypothetical protein PSPTO_4993 [Pseudomonas syrin	-11
174		gi|28872493|ref|NP_795112.1| hypothetical protein PSPTO_5385 [Pseudomonas syrin	-11
175		gi|28872523|ref|NP_795142.1| Rhs element Vgr protein [Pseudomonas syringae pv.	-11
176		gi|29171600|ref|NP_808646.1| traN protein [Pseudomonas syringae pv. tomato str.	-11
177		gi|29171526|ref|NP_808710.1| traN protein [Pseudomonas syringae pv. tomato str.	-11
178		gi|28868341|ref|NP_790960.1| amine oxidase, flavin-containing protein [Pseudomo	-10
179		gi|28869176|ref|NP_791795.1| flagellar biosynthetic protein FliP [Pseudomonas s	-10
180		gi|28869746|ref|NP_792365.1| phosphonates ABC transporter ATP-binding protein [	-10
181		gi|28870141|ref|NP_792760.1| FAD-binding oxidoreductase [Pseudomonas syringae p	-10
182		gi|28870239|ref|NP_792858.1| aldehyde dehydrogenase family protein [Pseudomonas	-10
183		gi|28870359|ref|NP_792978.1| peptidase, M20/M25/M40 family [Pseudomonas syringa	-10
184		gi|28870712|ref|NP_793331.1| homogentisate 1,2-dioxygenase [Pseudomonas syringa	-10
185		gi|28871747|ref|NP_794366.1| inorganic pyrophosphatase [Pseudomonas syringae pv	-10
186		gi|28871810|ref|NP_794429.1| coronafacic acid synthetase, ligase component [Pse	-10
187		gi|28872284|ref|NP_794903.1| histidine utilization repressor [Pseudomonas syrin	-10
188		gi|28872517|ref|NP_795136.1| ATP-dependent DNA helicase domain-containing prote	-10
189		gi|28867384|ref|NP_790003.1| oligopeptidase A [Pseudomonas syringae pv. tomato	-9
190		gi|28867508|ref|NP_790127.1| haloacid dehalogenase-like family hydrolase [Pseud	-9
191		gi|28867592|ref|NP_790211.1| DeoR family transcriptional regulator [Pseudomonas	-9
192		gi|28867729|ref|NP_790348.1| hypothetical protein PSPTO_0499 [Pseudomonas syrin	-9
193		gi|28867741|ref|NP_790360.1| coenzyme PQQ synthesis protein B [Pseudomonas syri	-9
194		gi|28867849|ref|NP_790468.1| 30S ribosomal protein S12 [Pseudomonas syringae pv	-9
195		gi|28868003|ref|NP_790622.1| methylmalonate-semialdehyde dehydrogenase [Pseudom	-9
196		gi|28868055|ref|NP_790674.1| hypothetical protein PSPTO_0828 [Pseudomonas syrin	-9
197		gi|28868057|ref|NP_790676.1| hypothetical protein PSPTO_0831 [Pseudomonas syrin	-9
198		gi|28868157|ref|NP_790776.1| hypothetical protein PSPTO_0937 [Pseudomonas syrin	-9
199		gi|28868383|ref|NP_791002.1| hypothetical protein PSPTO_1170 [Pseudomonas syrin	-9
200		gi|28868399|ref|NP_791018.1| flavodoxin [Pseudomonas syringae pv. tomato str. D	-9
201		gi|28868419|ref|NP_791038.1| TonB-dependent siderophore receptor [Pseudomonas s	-9
202		gi|28868449|ref|NP_791068.1| alginate biosynthesis protein AlgG [Pseudomonas sy	-9
203		gi|28868466|ref|NP_791085.1| amino acid ABC transporter periplasmic amino acid-	-9
204		gi|162533079|ref|NP_791097.3| hypothetical protein PSPTO_1267 [Pseudomonas syri	-9
205		gi|28868760|ref|NP_791379.1| enolase [Pseudomonas syringae pv. tomato str. DC30	-9
206		gi|28868776|ref|NP_791395.1| hypothetical protein PSPTO_1570 [Pseudomonas syrin	-9
207		gi|28868821|ref|NP_791440.1| hypothetical protein PSPTO_1615 [Pseudomonas syrin	-9
208		gi|28868902|ref|NP_791521.1| hypothetical protein PSPTO_1696 [Pseudomonas syrin	-9
209		gi|28868963|ref|NP_791582.1| competence protein [Pseudomonas syringae pv. tomat	-9
210		gi|28869011|ref|NP_791630.1| hypothetical protein PSPTO_1805 [Pseudomonas syrin	-9
211		gi|28869030|ref|NP_791649.1| acetyl-CoA synthetase [Pseudomonas syringae pv. to	-9
212		gi|28869078|ref|NP_791697.1| hydantoin racemase [Pseudomonas syringae pv. tomat	-9
213		gi|28869149|ref|NP_791768.1| flagellar hook-associated protein FlgL [Pseudomona	-9
214		gi|28869152|ref|NP_791771.1| 3-oxoacyl-(acyl-carrier-protein) synthase III [Pse	-9
215		gi|28869194|ref|NP_791813.1| adenine phosphoribosyltransferase [Pseudomonas syr	-9
216		gi|28869196|ref|NP_791815.1| hypothetical protein PSPTO_1992 [Pseudomonas syrin	-9
217		gi|28869253|ref|NP_791872.1| hypothetical protein PSPTO_2049 [Pseudomonas syrin	-9
218		gi|28869322|ref|NP_791941.1| transaldolase [Pseudomonas syringae pv. tomato str	-9
219		gi|28869695|ref|NP_792314.1| hypothetical protein PSPTO_2502 [Pseudomonas syrin	-9
220		gi|28869696|ref|NP_792315.1| hypothetical protein PSPTO_2503 [Pseudomonas syrin	-9
221		gi|28869728|ref|NP_792347.1| hypothetical protein PSPTO_2535 [Pseudomonas syrin	-9
222		gi|28869767|ref|NP_792386.1| peptide ABC transporter periplasmic peptide-bindin	-9
223		gi|28869807|ref|NP_792426.1| LysR family transcriptional regulator [Pseudomonas	-9
224		gi|300781813|ref|YP_003778208.1| hypothetical protein PSPTO_5640 [Pseudomonas s	-9
225		gi|28869811|ref|NP_792430.1| DNA polymerase II [Pseudomonas syringae pv. tomato	-9
226		gi|28869848|ref|NP_792467.1| aldehyde dehydrogenase family protein [Pseudomonas	-9
227		gi|28869860|ref|NP_792479.1| NAD(P)H-flavin oxidoreductase [Pseudomonas syringa	-9
228		gi|28869894|ref|NP_792513.1| mannitol ABC transporter periplasmic mannitol-bind	-9
229		gi|28869974|ref|NP_792593.1| ABC transporter periplasmic substrate-binding prot	-9
230		gi|28870018|ref|NP_792637.1| LuxR family transcriptional regulator [Pseudomonas	-9
231		gi|28870158|ref|NP_792777.1| 2OG-Fe(II) oxygenase family oxidoreductase [Pseudo	-9
232		gi|28870401|ref|NP_793020.1| hypothetical protein PSPTO_3236 [Pseudomonas syrin	-9
233		gi|28870650|ref|NP_793269.1| sugar ABC transporter ATP-binding protein [Pseudom	-9
234		gi|28870741|ref|NP_793360.1| GNAT family acetyltransferase [Pseudomonas syringa	-9
235		gi|28870743|ref|NP_793362.1| ankyrin domain-containing protein [Pseudomonas syr	-9
236		gi|28870884|ref|NP_793503.1| lipoprotein [Pseudomonas syringae pv. tomato str.	-9
237		gi|28871245|ref|NP_793864.1| hypothetical protein PSPTO_4103 [Pseudomonas syrin	-9
238		gi|28871326|ref|NP_793945.1| hypothetical protein PSPTO_4184 [Pseudomonas syrin	-9
239		gi|28871353|ref|NP_793972.1| lipoprotein [Pseudomonas syringae pv. tomato str.	-9
240		gi|28871520|ref|NP_794139.1| hypothetical protein PSPTO_4384 [Pseudomonas syrin	-9
241		gi|28871626|ref|NP_794245.1| hypothetical protein PSPTO_4492 [Pseudomonas syrin	-9
242		gi|28871694|ref|NP_794313.1| OprD family outer membrane protein [Pseudomonas sy	-9
243		gi|28871695|ref|NP_794314.1| dipeptide ABC transporter periplasmic dipeptide-bi	-9
244		gi|158146058|ref|NP_794325.2| hypothetical protein PSPTO_4574 [Pseudomonas syri	-9
245		gi|28871803|ref|NP_794422.1| alkaline D-peptidase [Pseudomonas syringae pv. tom	-9
246		gi|28871805|ref|NP_794424.1| hypothetical protein PSPTO_4673 [Pseudomonas syrin	-9
247		gi|28871937|ref|NP_794556.1| lipoprotein, rlpA family [Pseudomonas syringae pv.	-9
248		gi|28872199|ref|NP_794818.1| 2-(5''-triphosphoribosyl)-3'-dephosphocoenzyme-A s	-9
249		gi|28872223|ref|NP_794842.1| 3-oxoacyl-(acyl-carrier-protein) synthase II [Pseu	-9
250		gi|28872321|ref|NP_794940.1| hypothetical protein PSPTO_5209 [Pseudomonas syrin	-9
251		gi|28872397|ref|NP_795016.1| mutT/nudix family protein [Pseudomonas syringae pv	-9
252		gi|28872441|ref|NP_795060.1| carboxyl-terminal protease family protein [Pseudom	-9
253		gi|28872457|ref|NP_795076.1| hypothetical protein PSPTO_5345 [Pseudomonas syrin	-9
254		gi|28872620|ref|NP_795239.1| RpiR family transcriptional regulator [Pseudomonas	-9
255		gi|28872653|ref|NP_795272.1| DNA-binding response regulator, LuxR family [Pseud	-9
256		gi|28872698|ref|NP_795317.1| ATP synthase F1 subunit beta [Pseudomonas syringae	-9
257		gi|29171609|ref|NP_808655.1| hypothetical protein PSPTO_B0070 [Pseudomonas syri	-9
258		gi|29171497|ref|NP_808681.1| hypothetical protein PSPTOA0023 [Pseudomonas syrin	-9
259		gi|28867444|ref|NP_790063.1| transcriptional activator LysR [Pseudomonas syring	-8
260		gi|28867515|ref|NP_790134.1| hypothetical protein PSPTO_0283 [Pseudomonas syrin	-8
261		gi|28867684|ref|NP_790303.1| hypothetical protein PSPTO_0454 [Pseudomonas syrin	-8
262		gi|28867877|ref|NP_790496.1| 30S ribosomal protein S11 [Pseudomonas syringae pv	-8
263		gi|28867882|ref|NP_790501.1| excinuclease ABC subunit A [Pseudomonas syringae p	-8
264		gi|28868223|ref|NP_790842.1| GGDEF domain-containing protein [Pseudomonas syrin	-8
265		gi|28868344|ref|NP_790963.1| uracil transporter [Pseudomonas syringae pv. tomat	-8
266		gi|28868787|ref|NP_791406.1| hypothetical protein PSPTO_1581 [Pseudomonas syrin	-8
267		gi|28869175|ref|NP_791794.1| flagellar protein FliO [Pseudomonas syringae pv. t	-8
268		gi|28869329|ref|NP_791948.1| TIM-barrel protein, yjbN family [Pseudomonas syrin	-8
269		gi|28869864|ref|NP_792483.1| glutathione-independent formaldehyde dehydrogenase	-8
270		gi|28869953|ref|NP_792572.1| lipopolysaccharide core biosynthesis domain-contai	-8
271		gi|28870352|ref|NP_792971.1| LysR family transcriptional regulator [Pseudomonas	-8
272		gi|28870471|ref|NP_793090.1| general secretion pathway protein D [Pseudomonas s	-8
273		gi|28870702|ref|NP_793321.1| C4-dicarboxylate transporter/malic acid transport	-8
274		gi|28870813|ref|NP_793432.1| chromosome segregation SMC protein [Pseudomonas sy	-8
275		gi|28870870|ref|NP_793489.1| membrane-bound lytic murein transglycosylase D [Ps	-8
276		gi|28871018|ref|NP_793637.1| hypothetical protein PSPTO_3865 [Pseudomonas syrin	-8
277		gi|28871197|ref|NP_793816.1| hypothetical protein PSPTO_4054 [Pseudomonas syrin	-8
278		gi|28872136|ref|NP_794755.1| hypothetical protein PSPTO_5022 [Pseudomonas syrin	-8
279		gi|28872227|ref|NP_794846.1| hypothetical protein PSPTO_5114 [Pseudomonas syrin	-8
280		gi|28872376|ref|NP_794995.1| lipoprotein [Pseudomonas syringae pv. tomato str.	-8
281		gi|28872434|ref|NP_795053.1| hypothetical protein PSPTO_5322 [Pseudomonas syrin	-8
282		gi|28872619|ref|NP_795238.1| hypothetical protein PSPTO_5514 [Pseudomonas syrin	-8
283		gi|28872682|ref|NP_795301.1| hypothetical protein PSPTO_5581 [Pseudomonas syrin	-8
284		gi|29171588|ref|NP_808634.1| putative lipoprotein [Pseudomonas syringae pv. tom	-8
285		gi|29171490|ref|NP_808674.1| ParaA family ATPase [Pseudomonas syringae pv. toma	-8
286		gi|29171515|ref|NP_808699.1| putative lipoprotein [Pseudomonas syringae pv. tom	-8
287		gi|28867287|ref|NP_789906.1| hypothetical protein PSPTO_0046 [Pseudomonas syrin	-7
288		gi|28867300|ref|NP_789919.1| hypothetical protein PSPTO_0059 [Pseudomonas syrin	-7
289		gi|28867406|ref|NP_790025.1| glycine/betaine family, ABC transporter substrate-	-7
290		gi|28867466|ref|NP_790085.1| 30S ribosomal protein S6 modification protein [Pse	-7
291		gi|28867524|ref|NP_790143.1| hypothetical protein PSPTO_0293 [Pseudomonas syrin	-7
292		gi|28867527|ref|NP_790146.1| hypothetical protein PSPTO_0296 [Pseudomonas syrin	-7
293		gi|28867552|ref|NP_790171.1| AsnC family transcriptional regulator [Pseudomonas	-7
294		gi|28867558|ref|NP_790177.1| S1 RNA binding domain-containing protein [Pseudomo	-7
295		gi|28867698|ref|NP_790317.1| hypothetical protein PSPTO_0468 [Pseudomonas syrin	-7
296		gi|28867727|ref|NP_790346.1| biotin synthesis protein BioC [Pseudomonas syringa	-7
297		gi|28867738|ref|NP_790357.1| coenzyme PQQ synthesis protein E [Pseudomonas syri	-7
298		gi|28867800|ref|NP_790419.1| bacteriocin [Pseudomonas syringae pv. tomato str.	-7
299		gi|28867912|ref|NP_790531.1| hypothetical protein PSPTO_0684 [Pseudomonas syrin	-7
300		gi|28867935|ref|NP_790554.1| hypothetical protein PSPTO_0707 [Pseudomonas syrin	-7
301		gi|28867946|ref|NP_790565.1| hypothetical protein PSPTO_0718 [Pseudomonas syrin	-7
302		gi|28868041|ref|NP_790660.1| hypothetical protein PSPTO_0813 [Pseudomonas syrin	-7
303		gi|28868047|ref|NP_790666.1| hypothetical protein PSPTO_0819 [Pseudomonas syrin	-7
304		gi|28868073|ref|NP_790692.1| type III helper protein HopAJ1 [Pseudomonas syring	-7
305		gi|28868098|ref|NP_790717.1| hypothetical protein PSPTO_0878 [Pseudomonas syrin	-7
306		gi|28868198|ref|NP_790817.1| hypothetical protein PSPTO_0978 [Pseudomonas syrin	-7
307		gi|28868247|ref|NP_790866.1| cellulose synthase operon protein C [Pseudomonas s	-7
308		gi|28868249|ref|NP_790868.1| cell morphology protein [Pseudomonas syringae pv.	-7
309		gi|28868296|ref|NP_790915.1| dTDP-glucose 4,6-dehydratase [Pseudomonas syringae	-7
310		gi|28868558|ref|NP_791177.1| hypothetical protein PSPTO_1350 [Pseudomonas syrin	-7
311		gi|28868757|ref|NP_791376.1| cell cycle protein mesJ [Pseudomonas syringae pv.	-7
312		gi|28868768|ref|NP_791387.1| stationary-phase survival protein SurE [Pseudomona	-7
313		gi|28868802|ref|NP_791421.1| hypothetical protein PSPTO_1596 [Pseudomonas syrin	-7
314		gi|28868863|ref|NP_791482.1| hypothetical protein PSPTO_1657 [Pseudomonas syrin	-7
315		gi|28868887|ref|NP_791506.1| hypothetical protein PSPTO_1681 [Pseudomonas syrin	-7
316		gi|28868915|ref|NP_791534.1| cobyrinic acid a,c-diamide synthase family protein	-7
317		gi|28868920|ref|NP_791539.1| cobinamide kinase/cobinamide phosphate guanylyltra	-7
318		gi|28868939|ref|NP_791558.1| bolA protein [Pseudomonas syringae pv. tomato str.	-7
319		gi|28869062|ref|NP_791681.1| AraC family transcriptional regulator [Pseudomonas	-7
320		gi|28869113|ref|NP_791732.1| decarboxylase family protein [Pseudomonas syringae	-7
321		gi|28869136|ref|NP_791755.1| hypothetical protein PSPTO_1932 [Pseudomonas syrin	-7
322	-	gi|28869155|ref|NP_791774.1| flagellar hook-associated protein FliD [Pseudomona	-7
323		gi|28869377|ref|NP_791996.1| 3-isopropylmalate dehydratase, small subunit [Pseu	-7
324		gi|28869441|ref|NP_792060.1| YD repeat-containing protein [Pseudomonas syringae	-7
325		gi|28869457|ref|NP_792076.1| transglycosylase, SLT family [Pseudomonas syringae	-7
326		gi|28869487|ref|NP_792106.1| methylisocitrate lyase [Pseudomonas syringae pv. t	-7
327		gi|28869599|ref|NP_792218.1| glycerol kinase [Pseudomonas syringae pv. tomato s	-7
328		gi|28869803|ref|NP_792422.1| hypothetical protein PSPTO_2613 [Pseudomonas syrin	-7
329		gi|28869944|ref|NP_792563.1| short-chain dehydrogenase/reductase family oxidore	-7
330		gi|28869986|ref|NP_792605.1| polysaccharide deacetylase family protein [Pseudom	-7
331		gi|28870168|ref|NP_792787.1| branched-chain amino acid ABC transporter ATP-bind	-7
332		gi|28870169|ref|NP_792788.1| hypothetical protein PSPTO_2991 [Pseudomonas syrin	-7
333		gi|28870195|ref|NP_792814.1| Gfo/Idh/MocA family oxidoreductase [Pseudomonas sy	-7
334		gi|28870205|ref|NP_792824.1| peptide ABC transporter periplasmic peptide-bindin	-7
335		gi|28870245|ref|NP_792864.1| GNAT family acetyltransferase [Pseudomonas syringa	-7
336		gi|28870449|ref|NP_793068.1| glucarate dehydratase [Pseudomonas syringae pv. to	-7
337		gi|28870458|ref|NP_793077.1| TonB-dependent siderophore receptor [Pseudomonas s	-7
338		gi|28870658|ref|NP_793277.1| methylmalonate-semialdehyde dehydrogenase [Pseudom	-7
339		gi|28870721|ref|NP_793340.1| hypothetical protein PSPTO_3561 [Pseudomonas syrin	-7
340		gi|28870810|ref|NP_793429.1| hypothetical protein PSPTO_3655 [Pseudomonas syrin	-7
341		gi|28870890|ref|NP_793509.1| ABC transporter periplasmic substrate-binding prot	-7
342		gi|28870925|ref|NP_793544.1| hypothetical protein PSPTO_3770 [Pseudomonas syrin	-7
343		gi|28871068|ref|NP_793687.1| hypothetical protein PSPTO_3916 [Pseudomonas syrin	-7
344		gi|28871120|ref|NP_793739.1| tolQ protein [Pseudomonas syringae pv. tomato str.	-7
345		gi|28871187|ref|NP_793806.1| hypothetical protein PSPTO_4044 [Pseudomonas syrin	-7
346		gi|28871433|ref|NP_794052.1| metabolite-proton symporter [Pseudomonas syringae	-7
347		gi|28871465|ref|NP_794084.1| ISPs1, transposase OrfB [Pseudomonas syringae pv.	-7
348		gi|28871806|ref|NP_794425.1| hypothetical protein PSPTO_4674 [Pseudomonas syrin	-7
349		gi|28871809|ref|NP_794428.1| hypothetical protein PSPTO_4677 [Pseudomonas syrin	-7
350		gi|28871967|ref|NP_794586.1| hypothetical protein PSPTO_4852 [Pseudomonas syrin	-7
351		gi|28872009|ref|NP_794628.1| urease subunit beta [Pseudomonas syringae pv. toma	-7
352		gi|28872100|ref|NP_794719.1| hypothetical protein PSPTO_4986 [Pseudomonas syrin	-7
353		gi|28872160|ref|NP_794779.1| hypothetical protein PSPTO_5046 [Pseudomonas syrin	-7
354		gi|28872254|ref|NP_794873.1| heat shock protein HslVU, ATPase subunit HslU [Pse	-7
355		gi|28872309|ref|NP_794928.1| ABC transporter ATP-binding protein [Pseudomonas s	-7
356		gi|28872407|ref|NP_795026.1| hypothetical protein PSPTO_5295 [Pseudomonas syrin	-7
357		gi|28872474|ref|NP_795093.1| DnaJ domain-containing protein [Pseudomonas syring	-7
358		gi|28872540|ref|NP_795159.1| hypothetical protein PSPTO_5432 [Pseudomonas syrin	-7
359		gi|28872542|ref|NP_795161.1| hypothetical protein PSPTO_5434 [Pseudomonas syrin	-7
360		gi|28872626|ref|NP_795245.1| pyridoxal kinase [Pseudomonas syringae pv. tomato	-7
361		gi|28872632|ref|NP_795251.1| hypothetical protein PSPTO_5527 [Pseudomonas syrin	-7
362		gi|28872689|ref|NP_795308.1| dolichyl-phosphate-mannose-protein mannosyltransfe	-7
363		gi|28872695|ref|NP_795314.1| DeoR family transcriptional regulator [Pseudomonas	-7
364		gi|28872699|ref|NP_795318.1| ATP synthase F1 subunit gamma [Pseudomonas syringa	-7
365		gi|28872706|ref|NP_795325.1| ParB family protein [Pseudomonas syringae pv. toma	-7
366		gi|29171507|ref|NP_808691.1| hypothetical protein PSPTOA0033 [Pseudomonas syrin	-7
367		gi|28867473|ref|NP_790092.1| hypothetical protein PSPTO_0241 [Pseudomonas syrin	-6
368		gi|28867567|ref|NP_790186.1| hypothetical protein PSPTO_0336 [Pseudomonas syrin	-6
369		gi|28867760|ref|NP_790379.1| type IV secretion system protein [Pseudomonas syri	-6
370		gi|28867781|ref|NP_790400.1| peptidyl-prolyl cis-trans isomerase SurA [Pseudomo	-6
371		gi|28867939|ref|NP_790558.1| hypothetical protein PSPTO_0711 [Pseudomonas syrin	-6
372		gi|28868044|ref|NP_790663.1| type IV pilus biogenesis protein [Pseudomonas syri	-6
373		gi|28868119|ref|NP_790738.1| hypothetical protein PSPTO_0899 [Pseudomonas syrin	-6
374		gi|28868153|ref|NP_790772.1| hypothetical protein PSPTO_0933 [Pseudomonas syrin	-6
375		gi|28868179|ref|NP_790798.1| glucose-6-phosphate isomerase [Pseudomonas syringa	-6
376		gi|28868273|ref|NP_790892.1| short chain dehydrogenase/reductase family oxidore	-6
377		gi|28868384|ref|NP_791003.1| FKBP-type peptidyl-prolyl cis-trans isomerase [Pse	-6
378		gi|28868531|ref|NP_791150.1| chemotaxis protein CheV [Pseudomonas syringae pv.	-6
379		gi|28868720|ref|NP_791339.1| hypothetical protein PSPTO_1514 [Pseudomonas syrin	-6
380		gi|28869057|ref|NP_791676.1| mechanosensitive ion channel family protein [Pseud	-6
381		gi|28869134|ref|NP_791753.1| cyanate lyase [Pseudomonas syringae pv. tomato str	-6
382		gi|28869245|ref|NP_791864.1| hypothetical protein PSPTO_2041 [Pseudomonas syrin	-6
383		gi|28869577|ref|NP_792196.1| 50S ribosomal protein L35 [Pseudomonas syringae pv	-6
384		gi|28869649|ref|NP_792268.1| formyltetrahydrofolate deformylase [Pseudomonas sy	-6
385		gi|28869818|ref|NP_792437.1| amino acid ABC transporter permease [Pseudomonas s	-6
386		gi|28869844|ref|NP_792463.1| aldehyde oxidase and xanthine dehydrogenase family	-6
387		gi|28870060|ref|NP_792679.1| lipoprotein [Pseudomonas syringae pv. tomato str.	-6
388		gi|28870186|ref|NP_792805.1| amino acid ABC transporter periplasmic amino acid-	-6
389		gi|28870261|ref|NP_792880.1| transcriptional regulator [Pseudomonas syringae pv	-6
390		gi|28870360|ref|NP_792979.1| DeoR family transcriptional regulator [Pseudomonas	-6
391		gi|28870553|ref|NP_793172.1| lysozyme [Pseudomonas syringae pv. tomato str. DC3	-6
392		gi|28870558|ref|NP_793177.1| hypothetical protein PSPTO_3394 [Pseudomonas syrin	-6
393		gi|28870625|ref|NP_793244.1| ATP-dependent DNA ligase [Pseudomonas syringae pv.	-6
394		gi|28870877|ref|NP_793496.1| peptidyl-prolyl cis-trans isomerase D [Pseudomonas	-6
395		gi|28871005|ref|NP_793624.1| hypothetical protein PSPTO_3852 [Pseudomonas syrin	-6
396		gi|28871047|ref|NP_793666.1| hypothetical protein PSPTO_3895 [Pseudomonas syrin	-6
397		gi|28871467|ref|NP_794086.1| hypothetical protein PSPTO_4330 [Pseudomonas syrin	-6
398		gi|28871654|ref|NP_794273.1| methyltransferase domain-containing protein [Pseud	-6
399		gi|28871661|ref|NP_794280.1| hypothetical protein PSPTO_4527 [Pseudomonas syrin	-6
400		gi|28871783|ref|NP_794402.1| oxidoreductase molybdopterin-binding subunit [Pseu	-6
401		gi|28871824|ref|NP_794443.1| ISPsy13, transposase OrfA [Pseudomonas syringae pv	-6
402		gi|28871894|ref|NP_794513.1| endoribonuclease L-PSP family protein [Pseudomonas	-6
403		gi|28871960|ref|NP_794579.1| lipoprotein [Pseudomonas syringae pv. tomato str.	-6
404		gi|28872202|ref|NP_794821.1| hypothetical protein PSPTO_5089 [Pseudomonas syrin	-6
405		gi|28872210|ref|NP_794829.1| group 2 family glycosyl transferase [Pseudomonas s	-6
406		gi|28872462|ref|NP_795081.1| lipoprotein [Pseudomonas syringae pv. tomato str.	-6
407		gi|29171586|ref|NP_808632.1| hypothetical protein PSPTO_B0046 [Pseudomonas syri	-6
408		gi|29171505|ref|NP_808689.1| hypothetical protein PSPTOA0031 [Pseudomonas syrin	-6
409		gi|29171509|ref|NP_808693.1| GntR family transcriptional regulator [Pseudomonas	-6
410		gi|29171514|ref|NP_808698.1| hypothetical protein PSPTOA0040 [Pseudomonas syrin	-6
411		gi|28867246|ref|NP_789865.1| DNA replication and repair protein RecF [Pseudomon	-5
412		gi|28867369|ref|NP_789988.1| uroporphyrinogen-III synthetase [Pseudomonas syrin	-5
413		gi|28867385|ref|NP_790004.1| hypothetical protein PSPTO_0145 [Pseudomonas syrin	-5
414		gi|28867395|ref|NP_790014.1| hypothetical protein PSPTO_0155 [Pseudomonas syrin	-5
415		gi|28867409|ref|NP_790028.1| shikimate 5-dehydrogenase [Pseudomonas syringae pv	-5
416		gi|28867455|ref|NP_790074.1| hypothetical protein PSPTO_0223 [Pseudomonas syrin	-5
417		gi|28867480|ref|NP_790099.1| FAD-binding oxidoreductase [Pseudomonas syringae p	-5
418		gi|28867550|ref|NP_790169.1| type IV pilus biogenesis protein [Pseudomonas syri	-5
419		gi|28867584|ref|NP_790203.1| hypothetical protein PSPTO_0354 [Pseudomonas syrin	-5
420		gi|28867611|ref|NP_790230.1| hypothetical protein PSPTO_0381 [Pseudomonas syrin	-5
421		gi|28867647|ref|NP_790266.1| pantetheine-phosphate adenylyltransferase [Pseudom	-5
422		gi|28867753|ref|NP_790372.1| peptidase, M20/M25/M40 family [Pseudomonas syringa	-5
423		gi|28867782|ref|NP_790401.1| organic solvent tolerance protein [Pseudomonas syr	-5
424		gi|28867873|ref|NP_790492.1| 50S ribosomal protein L15 [Pseudomonas syringae pv	-5
425		gi|28867902|ref|NP_790521.1| tonB domain-containing protein [Pseudomonas syring	-5
426		gi|28868036|ref|NP_790655.1| FKBP-type peptidyl-prolyl cis-trans isomerase [Pse	-5
427		gi|28868069|ref|NP_790688.1| hypothetical protein PSPTO_0848 [Pseudomonas syrin	-5
428		gi|28868129|ref|NP_790748.1| chemotaxis protein CheD [Pseudomonas syringae pv.	-5
429		gi|28868180|ref|NP_790799.1| pantoate--beta-alanine ligase [Pseudomonas syringa	-5
430		gi|28868260|ref|NP_790879.1| RNA polymerase sigma factor sigW [Pseudomonas syri	-5
431		gi|28868280|ref|NP_790899.1| DnaJ domain-containing protein [Pseudomonas syring	-5
432		gi|28868291|ref|NP_790910.1| O-antigen ABC transporter permease [Pseudomonas sy	-5
433		gi|28868327|ref|NP_790946.1| glutamate racemase [Pseudomonas syringae pv. tomat	-5
434		gi|28868426|ref|NP_791045.1| AraC family transcriptional regulator [Pseudomonas	-5
435		gi|28868429|ref|NP_791048.1| LysR family transcriptional regulator [Pseudomonas	-5
436		gi|28868456|ref|NP_791075.1| polysaccharide deacetylase family protein [Pseudom	-5
437		gi|28868556|ref|NP_791175.1| sensory box/GGDEF domain/EAL domain-containing pro	-5
438		gi|28868569|ref|NP_791188.1| amidase family protein [Pseudomonas syringae pv. t	-5
439		gi|28868591|ref|NP_791210.1| type III secretion protein HrpB [Pseudomonas syrin	-5
440		gi|28868595|ref|NP_791214.1| type III secretion protein HrpF [Pseudomonas syrin	-5
441		gi|28868627|ref|NP_791246.1| TrmH family RNA methyltransferase [Pseudomonas syr	-5
442		gi|28868669|ref|NP_791288.1| mutT/nudix family protein [Pseudomonas syringae pv	-5
443		gi|28868825|ref|NP_791444.1| hypothetical protein PSPTO_1619 [Pseudomonas syrin	-5
444		gi|28868907|ref|NP_791526.1| hypothetical protein PSPTO_1701 [Pseudomonas syrin	-5
445		gi|28868995|ref|NP_791614.1| dimethylsulfoxide reductase [Pseudomonas syringae	-5
446		gi|28869041|ref|NP_791660.1| succinylarginine dihydrolase [Pseudomonas syringae	-5
447		gi|28869052|ref|NP_791671.1| transcriptional repressor [Pseudomonas syringae pv	-5
448		gi|28869070|ref|NP_791689.1| NADH:flavin oxidoreductase/NADH oxidase family pro	-5
449		gi|28869112|ref|NP_791731.1| transcriptional regulator PobR [Pseudomonas syring	-5
450		gi|28869116|ref|NP_791735.1| sensor histidine kinase [Pseudomonas syringae pv.	-5
451		gi|162533075|ref|NP_791780.3| flagellar hook-basal body complex protein FliE [P	-5
452		gi|28869185|ref|NP_791804.1| chemotaxis protein CheZ [Pseudomonas syringae pv.	-5
453		gi|28869191|ref|NP_791810.1| CheW domain-containing protein [Pseudomonas syring	-5
454		gi|28869217|ref|NP_791836.1| hypothetical protein PSPTO_2013 [Pseudomonas syrin	-5
455		gi|28869250|ref|NP_791869.1| ARD/ARD' family protein [Pseudomonas syringae pv.	-5
456		gi|28869270|ref|NP_791889.1| hypothetical protein PSPTO_2066 [Pseudomonas syrin	-5
457		gi|28869280|ref|NP_791899.1| hypothetical protein PSPTO_2076 [Pseudomonas syrin	-5
458		gi|300781810|ref|YP_003778205.1| hypothetical protein PSPTO_2108 [Pseudomonas s	-5
459		gi|28869355|ref|NP_791974.1| TonB-dependent siderophore receptor [Pseudomonas s	-5
460		gi|170660218|ref|NP_791979.2| Tat (twin-arginine translocation) pathway signal	-5
461		gi|28869368|ref|NP_791987.1| group II intron, maturase [Pseudomonas syringae pv	-5
462		gi|28869399|ref|NP_792018.1| succinate dehydrogenase, flavoprotein subunit [Pse	-5
463		gi|28869414|ref|NP_792033.1| sensor histidine kinase/response regulator [Pseudo	-5
464		gi|28869437|ref|NP_792056.1| hypothetical protein PSPTO_2235 [Pseudomonas syrin	-5
465		gi|28869442|ref|NP_792061.1| LuxR family transcriptional regulator [Pseudomonas	-5
466		gi|28869456|ref|NP_792075.1| TatD family hydrolase [Pseudomonas syringae pv. to	-5
467		gi|28869491|ref|NP_792110.1| hypothetical protein PSPTO_2291 [Pseudomonas syrin	-5
468		gi|28869536|ref|NP_792155.1| protocatechuate 3,4-dioxygenase subunit beta [Pseu	-5
469		gi|28869591|ref|NP_792210.1| transcriptional regulator [Pseudomonas syringae pv	-5
470		gi|28869603|ref|NP_792222.1| hypothetical protein PSPTO_2407 [Pseudomonas syrin	-5
471		gi|28869608|ref|NP_792227.1| urease accessory protein UreE [Pseudomonas syringa	-5
472		gi|28869624|ref|NP_792243.1| capK domain-containing protein [Pseudomonas syring	-5
473		gi|28869663|ref|NP_792282.1| senescence marker protein-30 family protein [Pseud	-5
474		gi|28869672|ref|NP_792291.1| hypothetical protein PSPTO_2479 [Pseudomonas syrin	-5
475		gi|28869685|ref|NP_792304.1| short-chain dehydrogenase/reductase family oxidore	-5
476		gi|28869747|ref|NP_792366.1| phosphonates ABC transporter periplasmic phosphona	-5
477		gi|28869756|ref|NP_792375.1| phosphonate metabolism protein PhnM [Pseudomonas s	-5
478		gi|28869779|ref|NP_792398.1| hypothetical protein PSPTO_2589 [Pseudomonas syrin	-5
479		gi|28869838|ref|NP_792457.1| hypothetical protein PSPTO_2649 [Pseudomonas syrin	-5
480		gi|28869888|ref|NP_792507.1| hypothetical protein PSPTO_2700 [Pseudomonas syrin	-5
481		gi|28869960|ref|NP_792579.1| hypothetical protein PSPTO_2774 [Pseudomonas syrin	-5
482		gi|28869979|ref|NP_792598.1| hypothetical protein PSPTO_2793 [Pseudomonas syrin	-5
483		gi|28869989|ref|NP_792608.1| LysR family transcriptional regulator [Pseudomonas	-5
484		gi|28870146|ref|NP_792765.1| alcohol dehydrogenase, zinc-containing protein [Ps	-5
485		gi|28870147|ref|NP_792766.1| hypothetical protein PSPTO_2969 [Pseudomonas syrin	-5
486		gi|28870159|ref|NP_792778.1| isochorismatase family protein [Pseudomonas syring	-5
487		gi|28870266|ref|NP_792885.1| nickel ABC transporter ATP-binding protein [Pseudo	-5
488		gi|300781815|ref|YP_003778210.1| hypothetical protein PSPTO_5642 [Pseudomonas s	-5
489		gi|28870308|ref|NP_792927.1| hypothetical protein PSPTO_3135 [Pseudomonas syrin	-5
490		gi|28870320|ref|NP_792939.1| hypothetical protein PSPTO_3147 [Pseudomonas syrin	-5
491		gi|28870324|ref|NP_792943.1| hypothetical protein PSPTO_3151 [Pseudomonas syrin	-5
492		gi|28870340|ref|NP_792959.1| hypothetical protein PSPTO_3169 [Pseudomonas syrin	-5
493		gi|28870412|ref|NP_793031.1| mandelate racemase/muconate lactonizing enzyme fam	-5
494		gi|28870434|ref|NP_793053.1| hypothetical protein PSPTO_3270 [Pseudomonas syrin	-5
495		gi|28870447|ref|NP_793066.1| GntR family transcriptional regulator [Pseudomonas	-5
496		gi|28870463|ref|NP_793082.1| 3-hydroxyacyl-CoA-acyl carrier protein transferase	-5
497		gi|28870490|ref|NP_793109.1| group II intron, maturase [Pseudomonas syringae pv	-5
498		gi|28870493|ref|NP_793112.1| ABC transporter periplasmic substrate-binding prot	-5
499		gi|28870495|ref|NP_793114.1| protease inhibitor Inh [Pseudomonas syringae pv. t	-5
500		gi|28870530|ref|NP_793149.1| NADH dehydrogenase I subunit B [Pseudomonas syring	-5
501		gi|28870556|ref|NP_793175.1| hypothetical protein PSPTO_3392 [Pseudomonas syrin	-5
502		gi|28870691|ref|NP_793310.1| mannose-1-phosphate guanylyltransferase/mannose-6-	-5
503		gi|28870705|ref|NP_793324.1| hypothetical protein PSPTO_3544 [Pseudomonas syrin	-5
504		gi|28870862|ref|NP_793481.1| hypothetical protein PSPTO_3707 [Pseudomonas syrin	-5
505		gi|28870898|ref|NP_793517.1| glutaminyl-tRNA synthetase [Pseudomonas syringae p	-5
506		gi|28870911|ref|NP_793530.1| hypothetical protein PSPTO_3756 [Pseudomonas syrin	-5
507		gi|28870944|ref|NP_793563.1| hypothetical protein PSPTO_3789 [Pseudomonas syrin	-5
508		gi|28870949|ref|NP_793568.1| hypothetical protein PSPTO_3794 [Pseudomonas syrin	-5
509		gi|28870971|ref|NP_793590.1| N-(5'phosphoribosyl)anthranilate isomerase [Pseudo	-5
510		gi|28871071|ref|NP_793690.1| nitroreductase family protein [Pseudomonas syringa	-5
511		gi|28871115|ref|NP_793734.1| hypothetical protein PSPTO_3970 [Pseudomonas syrin	-5
512		gi|28871199|ref|NP_793818.1| hypothetical protein PSPTO_4056 [Pseudomonas syrin	-5
513		gi|28871213|ref|NP_793832.1| hypothetical protein PSPTO_4070 [Pseudomonas syrin	-5
514		gi|28871265|ref|NP_793884.1| purine nucleoside permease [Pseudomonas syringae p	-5
515		gi|28871287|ref|NP_793906.1| cold shock protein CapB [Pseudomonas syringae pv.	-5
516		gi|28871304|ref|NP_793923.1| oxidoreductase molybdopterin-binding subunit [Pseu	-5
517		gi|28871324|ref|NP_793943.1| D-alanine--D-alanine ligase [Pseudomonas syringae	-5
518		gi|28871329|ref|NP_793948.1| hypothetical protein PSPTO_4187 [Pseudomonas syrin	-5
519		gi|28871334|ref|NP_793953.1| hypothetical protein PSPTO_4192 [Pseudomonas syrin	-5
520		gi|28871335|ref|NP_793954.1| iron utilization protein [Pseudomonas syringae pv.	-5
521		gi|28871349|ref|NP_793968.1| hypothetical protein PSPTO_4207 [Pseudomonas syrin	-5
522		gi|28871572|ref|NP_794191.1| histidinol-phosphate aminotransferase [Pseudomonas	-5
523		gi|28871647|ref|NP_794266.1| hypothetical protein PSPTO_4513 [Pseudomonas syrin	-5
524		gi|28871690|ref|NP_794309.1| PhcA [Pseudomonas syringae pv. tomato str. DC3000]	-5
525		gi|28871703|ref|NP_794322.1| binary cytotoxin component [Pseudomonas syringae p	-5
526		gi|28871713|ref|NP_794332.1| FKBP-type peptidyl-prolyl cis-trans isomerase [Pse	-5
527		gi|28871749|ref|NP_794368.1| hypothetical protein PSPTO_4617 [Pseudomonas syrin	-5
528		gi|28871815|ref|NP_794434.1| coronafacic acid synthetase, ligase component [Pse	-5
529		gi|28871816|ref|NP_794435.1| coronafacic acid polyketide synthase I [Pseudomona	-5
530		gi|28871870|ref|NP_794489.1| hypothetical protein PSPTO_4754 [Pseudomonas syrin	-5
531		gi|28871913|ref|NP_794532.1| phosphomethylpyrimidine kinase [Pseudomonas syring	-5
532		gi|28871932|ref|NP_794551.1| HopAJ2 protein [Pseudomonas syringae pv. tomato st	-5
533		gi|28871991|ref|NP_794610.1| precorrin-8X methylmutase [Pseudomonas syringae pv	-5
534		gi|28872127|ref|NP_794746.1| hypothetical protein PSPTO_5013 [Pseudomonas syrin	-5
535		gi|28872196|ref|NP_794815.1| malonate decarboxylase subunit gamma [Pseudomonas	-5
536		gi|28872232|ref|NP_794851.1| hypothetical protein PSPTO_5119 [Pseudomonas syrin	-5
537		gi|28872267|ref|NP_794886.1| sec-independent protein translocase TatA [Pseudomo	-5
538		gi|28872306|ref|NP_794925.1| hypothetical protein PSPTO_5194 [Pseudomonas syrin	-5
539		gi|28872330|ref|NP_794949.1| hypothetical protein PSPTO_5218 [Pseudomonas syrin	-5
540		gi|28872366|ref|NP_794985.1| radical SAM domain-containing protein [Pseudomonas	-5
541		gi|28872391|ref|NP_795010.1| cadmium-translocating P-type ATPase [Pseudomonas s	-5
542		gi|28872430|ref|NP_795049.1| OprD family outer membrane protein [Pseudomonas sy	-5
543		gi|28872475|ref|NP_795094.1| hypothetical protein PSPTO_5364 [Pseudomonas syrin	-5
544		gi|28872516|ref|NP_795135.1| hypothetical protein PSPTO_5408 [Pseudomonas syrin	-5
545		gi|28872571|ref|NP_795190.1| hypothetical protein PSPTO_5466 [Pseudomonas syrin	-5
546		gi|28872628|ref|NP_795247.1| cobalamin synthesis protein/P47K family protein [P	-5
547		gi|28872650|ref|NP_795269.1| hypothetical protein PSPTO_5545 [Pseudomonas syrin	-5
548		gi|28872704|ref|NP_795323.1| ATP synthase F0 subunit A [Pseudomonas syringae pv	-5
549		gi|29171547|ref|NP_808593.1| RepA protein, putative [Pseudomonas syringae pv. t	-5
550		gi|29171590|ref|NP_808636.1| traH protein, putative [Pseudomonas syringae pv. t	-5
551		gi|29171479|ref|NP_808663.1| replication protein RepA [Pseudomonas syringae pv.	-5
552		gi|29171506|ref|NP_808690.1| levansucrase [Pseudomonas syringae pv. tomato str.	-5
553		gi|29171517|ref|NP_808701.1| traH protein, putative [Pseudomonas syringae pv. t	-5
554		gi|28867249|ref|NP_789868.1| type I restriction-modification system, S subunit,	-4
555		gi|28867397|ref|NP_790016.1| trpBA operon transcriptional activator [Pseudomona	-4
556		gi|28867571|ref|NP_790190.1| endonuclease/exonuclease/phosphatase family protei	-4
557		gi|28867606|ref|NP_790225.1| cation efflux family protein [Pseudomonas syringae	-4
558		gi|28867879|ref|NP_790498.1| DNA-directed RNA polymerase subunit alpha [Pseudom	-4
559		gi|28867884|ref|NP_790503.1| single-stranded DNA-binding protein [Pseudomonas s	-4
560		gi|28867885|ref|NP_790504.1| hypothetical protein PSPTO_0657 [Pseudomonas syrin	-4
561		gi|28867943|ref|NP_790562.1| hypothetical protein PSPTO_0715 [Pseudomonas syrin	-4
562		gi|28868377|ref|NP_790996.1| ompA family protein [Pseudomonas syringae pv. toma	-4
563		gi|28868493|ref|NP_791112.1| heme oxygenase [Pseudomonas syringae pv. tomato st	-4
564		gi|28868521|ref|NP_791140.1| hypothetical protein PSPTO_1311 [Pseudomonas syrin	-4
565		gi|28868615|ref|NP_791234.1| hypothetical protein PSPTO_1408 [Pseudomonas syrin	-4
566		gi|28868647|ref|NP_791266.1| aminotransferase, classes I and II [Pseudomonas sy	-4
567		gi|28868782|ref|NP_791401.1| hypothetical protein PSPTO_1576 [Pseudomonas syrin	-4
568		gi|28868911|ref|NP_791530.1| NLP/P60 family protein [Pseudomonas syringae pv. t	-4
569		gi|28869023|ref|NP_791642.1| peptidyl-tRNA hydrolase domain-containing protein	-4
570		gi|28869079|ref|NP_791698.1| glutathione-dependent formaldehyde dehydrogenase [	-4
571		gi|28869090|ref|NP_791709.1| L-serine dehydratase 1 [Pseudomonas syringae pv. t	-4
572		gi|28869127|ref|NP_791746.1| hypothetical protein PSPTO_1923 [Pseudomonas syrin	-4
573		gi|28869265|ref|NP_791884.1| transglutaminase-like domain-containing protein [P	-4
574		gi|28869290|ref|NP_791909.1| hypothetical protein PSPTO_2086 [Pseudomonas syrin	-4
575		gi|28869297|ref|NP_791916.1| lysozyme [Pseudomonas syringae pv. tomato str. DC3	-4
576		gi|28869339|ref|NP_791958.1| 2,4-diaminobutyrate 4-transaminase [Pseudomonas sy	-4
577		gi|28869383|ref|NP_792002.1| MFS transporter, phthalate permease family [Pseudo	-4
578		gi|28869429|ref|NP_792048.1| fimbrial protein [Pseudomonas syringae pv. tomato	-4
579		gi|28869451|ref|NP_792070.1| hypothetical protein PSPTO_2249 [Pseudomonas syrin	-4
580		gi|28869665|ref|NP_792284.1| methyl-accepting chemotaxis protein [Pseudomonas s	-4
581		gi|28869754|ref|NP_792373.1| phosphonate ABC transporter ATP-binding protein [P	-4
582		gi|28869868|ref|NP_792487.1| succinate-semialdehyde dehydrogenase [Pseudomonas	-4
583		gi|28870035|ref|NP_792654.1| hypothetical protein PSPTO_2852 [Pseudomonas syrin	-4
584		gi|28870290|ref|NP_792909.1| hypothetical protein PSPTO_3117 [Pseudomonas syrin	-4
585		gi|28870331|ref|NP_792950.1| transcriptional regulator [Pseudomonas syringae pv	-4
586		gi|28870572|ref|NP_793191.1| hypothetical protein PSPTO_3408 [Pseudomonas syrin	-4
587		gi|28870599|ref|NP_793218.1| cysteine desulfurase [Pseudomonas syringae pv. tom	-4
588		gi|28871180|ref|NP_793799.1| lysozyme [Pseudomonas syringae pv. tomato str. DC3	-4
589		gi|28871188|ref|NP_793807.1| hypothetical protein PSPTO_4045 [Pseudomonas syrin	-4
590		gi|28871214|ref|NP_793833.1| hypothetical protein PSPTO_4071 [Pseudomonas syrin	-4
591		gi|28871384|ref|NP_794003.1| hypothetical protein PSPTO_4242 [Pseudomonas syrin	-4
592		gi|28871562|ref|NP_794181.1| AraC family transcriptional regulator [Pseudomonas	-4
593		gi|28871590|ref|NP_794209.1| PTS IIA-like nitrogen-regulatory protein PtsN [Pse	-4
594		gi|28871681|ref|NP_794300.1| D-galactarate dehydratase [Pseudomonas syringae pv	-4
595		gi|28872081|ref|NP_794700.1| hypothetical protein PSPTO_4967 [Pseudomonas syrin	-4
596		gi|28872664|ref|NP_795283.1| hypothetical protein PSPTO_5559 [Pseudomonas syrin	-4
597		gi|29171602|ref|NP_808648.1| traP protein [Pseudomonas syringae pv. tomato str.	-4
598		gi|29171484|ref|NP_808668.1| ParB family partitioning protein [Pseudomonas syri	-4
599		gi|29171513|ref|NP_808697.1| PbsX family transcriptional regulator [Pseudomonas	-4
600		gi|28867319|ref|NP_789938.1| exodeoxyribonuclease III [Pseudomonas syringae pv.	-3
601		gi|28867435|ref|NP_790054.1| hypothetical protein PSPTO_0201 [Pseudomonas syrin	-3
602		gi|28867452|ref|NP_790071.1| hypothetical protein PSPTO_0220 [Pseudomonas syrin	-3
603		gi|28867475|ref|NP_790094.1| hypothetical protein PSPTO_0243 [Pseudomonas syrin	-3
604		gi|28867488|ref|NP_790107.1| acetylornithine deacetylase [Pseudomonas syringae	-3
605		gi|28867517|ref|NP_790136.1| hypothetical protein PSPTO_0285 [Pseudomonas syrin	-3
606		gi|28867535|ref|NP_790154.1| sensory box/GGDEF domain-containing protein [Pseud	-3
607		gi|28867553|ref|NP_790172.1| adenylate cyclase [Pseudomonas syringae pv. tomato	-3
608		gi|28867555|ref|NP_790174.1| N-acetylglutamate synthase [Pseudomonas syringae p	-3
609		gi|28867563|ref|NP_790182.1| hypothetical protein PSPTO_0332 [Pseudomonas syrin	-3
610		gi|28867572|ref|NP_790191.1| thiol:disulfide interchange protein DsbA [Pseudomo	-3
611		gi|28867601|ref|NP_790220.1| indoleacetate-lysine ligase [Pseudomonas syringae	-3
612		gi|28867612|ref|NP_790231.1| NAD-dependent DNA ligase [Pseudomonas syringae pv.	-3
613		gi|28867635|ref|NP_790254.1| peptide methionine sulfoxide reductase [Pseudomona	-3
614		gi|28867640|ref|NP_790259.1| threonine aldolase, low-specificity [Pseudomonas s	-3
615		gi|28867670|ref|NP_790289.1| regulatory protein BetI [Pseudomonas syringae pv.	-3
616		gi|28867685|ref|NP_790304.1| glutathione-independent formaldehyde dehydrogenase	-3
617		gi|28867860|ref|NP_790479.1| 30S ribosomal protein S3 [Pseudomonas syringae pv.	-3
618		gi|28867892|ref|NP_790511.1| glycerol-3-phosphate ABC transporter periplasmic g	-3
619		gi|28867895|ref|NP_790514.1| short-chain dehydrogenase/reductase family oxidore	-3
620		gi|28867903|ref|NP_790522.1| arylesterase [Pseudomonas syringae pv. tomato str.	-3
621		gi|28867929|ref|NP_790548.1| cystathionine beta-lyase [Pseudomonas syringae pv.	-3
622		gi|28867996|ref|NP_790615.1| ABC transporter permease [Pseudomonas syringae pv.	-3
623		gi|28868005|ref|NP_790624.1| exodeoxyribonuclease V subunit beta [Pseudomonas s	-3
624		gi|28868072|ref|NP_790691.1| hypothetical protein PSPTO_0851 [Pseudomonas syrin	-3
625		gi|28868083|ref|NP_790702.1| hypothetical protein PSPTO_0862 [Pseudomonas syrin	-3
626		gi|28868104|ref|NP_790723.1| LacI family transcriptional regulator [Pseudomonas	-3
627		gi|28868112|ref|NP_790731.1| autotransporter [Pseudomonas syringae pv. tomato s	-3
628		gi|28868142|ref|NP_790761.1| hypothetical protein PSPTO_0922 [Pseudomonas syrin	-3
629		gi|28868161|ref|NP_790780.1| tellurium resistance protein TerA [Pseudomonas syr	-3
630		gi|28868163|ref|NP_790782.1| tellurium resistance protein TerC [Pseudomonas syr	-3
631		gi|28868170|ref|NP_790789.1| N-acetyl-anhydromuramyl-L-alanine amidase AmpD [Ps	-3
632		gi|28868202|ref|NP_790821.1| acetolactate synthase, small subunit [Pseudomonas	-3
633		gi|28868205|ref|NP_790824.1| hypothetical protein PSPTO_0985 [Pseudomonas syrin	-3
634		gi|28868316|ref|NP_790935.1| GTP-binding protein YchF [Pseudomonas syringae pv.	-3
635		gi|28868322|ref|NP_790941.1| TPR domain-containing protein [Pseudomonas syringa	-3
636		gi|28868448|ref|NP_791067.1| alginate biosynthesis protein AlgX [Pseudomonas sy	-3
637		gi|28868455|ref|NP_791074.1| hypothetical protein PSPTO_1244 [Pseudomonas syrin	-3
638		gi|28868502|ref|NP_791121.1| glucose ABC transporter periplasmic glucose-bindin	-3
639		gi|28868506|ref|NP_791125.1| porin B [Pseudomonas syringae pv. tomato str. DC30	-3
640		gi|28868514|ref|NP_791133.1| hypothetical protein PSPTO_1304 [Pseudomonas syrin	-3
641		gi|28868527|ref|NP_791146.1| hypothetical protein PSPTO_1319 [Pseudomonas syrin	-3
642		gi|28868545|ref|NP_791164.1| oxidoreductase zinc-binding protein [Pseudomonas s	-3
643		gi|28868553|ref|NP_791172.1| gluconolactonase [Pseudomonas syringae pv. tomato	-3
644		gi|28868573|ref|NP_791192.1| glutathione S-transferase [Pseudomonas syringae pv	-3
645		gi|28868618|ref|NP_791237.1| hypothetical protein PSPTO_1411 [Pseudomonas syrin	-3
646		gi|28868641|ref|NP_791260.1| 1-hydroxy-2-methyl-2-(E)-butenyl 4-diphosphate syn	-3
647		gi|28868660|ref|NP_791279.1| levansucrase [Pseudomonas syringae pv. tomato str.	-3
648		gi|28868726|ref|NP_791345.1| glycerol-3-phosphate acyltransferase [Pseudomonas	-3
649		gi|28868805|ref|NP_791424.1| GNAT family acetyltransferase [Pseudomonas syringa	-3
650		gi|28868835|ref|NP_791454.1| carbon storage regulator [Pseudomonas syringae pv.	-3
651		gi|28868859|ref|NP_791478.1| hypothetical protein PSPTO_1653 [Pseudomonas syrin	-3
652		gi|28868874|ref|NP_791493.1| hypothetical protein PSPTO_1668 [Pseudomonas syrin	-3
653		gi|28868943|ref|NP_791562.1| sensory box/GGDEF domain/EAL domain-containing pro	-3
654		gi|28868972|ref|NP_791591.1| lipase [Pseudomonas syringae pv. tomato str. DC300	-3
655		gi|28868982|ref|NP_791601.1| hypothetical protein PSPTO_1776 [Pseudomonas syrin	-3
656		gi|28869035|ref|NP_791654.1| histidine ABC transporter ATP-binding protein [Pse	-3
657		gi|28869089|ref|NP_791708.1| efflux protein, LysE family [Pseudomonas syringae	-3
658		gi|28869095|ref|NP_791714.1| piperideine-6-carboxylate dehydrogenase [Pseudomon	-3
659		gi|28869114|ref|NP_791733.1| hypothetical protein PSPTO_1910 [Pseudomonas syrin	-3
660		gi|28869145|ref|NP_791764.1| flagellar L-ring protein FlgH [Pseudomonas syringa	-3
661		gi|28869192|ref|NP_791811.1| chemotaxis protein CheW [Pseudomonas syringae pv.	-3
662		gi|28869269|ref|NP_791888.1| enoyl-CoA hydratase/isomerase family protein [Pseu	-3
663		gi|28869281|ref|NP_791900.1| hypothetical protein PSPTO_2077 [Pseudomonas syrin	-3
664		gi|28869294|ref|NP_791913.1| hypothetical protein PSPTO_2090 [Pseudomonas syrin	-3
665		gi|28869296|ref|NP_791915.1| tail fiber domain-containing protein [Pseudomonas	-3
666		gi|28869318|ref|NP_791937.1| vacJ lipoprotein [Pseudomonas syringae pv. tomato	-3
667		gi|28869330|ref|NP_791949.1| universal stress protein family [Pseudomonas syrin	-3
668		gi|28869373|ref|NP_791992.1| heat shock protein, Hsp20 family [Pseudomonas syri	-3
669		gi|28869440|ref|NP_792059.1| lipoprotein [Pseudomonas syringae pv. tomato str.	-3
670		gi|28869449|ref|NP_792068.1| lipoprotein [Pseudomonas syringae pv. tomato str.	-3
671		gi|28869467|ref|NP_792086.1| ABC transporter ATP-binding protein [Pseudomonas s	-3
672		gi|28869479|ref|NP_792098.1| Cys regulon transcriptional activator [Pseudomonas	-3
673		gi|170660221|ref|YP_001740051.1| RNA pseudouridine synthase family protein [Pse	-3
674		gi|28869563|ref|NP_792182.1| lipoprotein [Pseudomonas syringae pv. tomato str.	-3
675		gi|28869574|ref|NP_792193.1| hypothetical protein PSPTO_2377 [Pseudomonas syrin	-3
676		gi|28869605|ref|NP_792224.1| urease accessory protein UreG [Pseudomonas syringa	-3
677		gi|28869645|ref|NP_792264.1| sarcosine oxidase subunit alpha [Pseudomonas syrin	-3
678		gi|28869698|ref|NP_792317.1| AraC family transcriptional regulator [Pseudomonas	-3
679		gi|28869699|ref|NP_792318.1| lipoprotein [Pseudomonas syringae pv. tomato str.	-3
680		gi|28869751|ref|NP_792370.1| PhnH protein [Pseudomonas syringae pv. tomato str.	-3
681		gi|28869780|ref|NP_792399.1| luciferase family protein [Pseudomonas syringae pv	-3
682		gi|28869840|ref|NP_792459.1| response regulator [Pseudomonas syringae pv. tomat	-3
683		gi|28869847|ref|NP_792466.1| NAD(P)H-flavin oxidoreductase [Pseudomonas syringa	-3
684		gi|28869869|ref|NP_792488.1| penicillin-binding protein 7 [Pseudomonas syringae	-3
685		gi|28869890|ref|NP_792509.1| xylulokinase [Pseudomonas syringae pv. tomato str.	-3
686		gi|28869907|ref|NP_792526.1| mutT/nudix family protein [Pseudomonas syringae pv	-3
687		gi|28869909|ref|NP_792528.1| Gfo/Idh/MocA family oxidoreductase [Pseudomonas sy	-3
688		gi|28869976|ref|NP_792595.1| hypothetical protein PSPTO_2790 [Pseudomonas syrin	-3
689		gi|28870011|ref|NP_792630.1| hypothetical protein PSPTO_2826 [Pseudomonas syrin	-3
690		gi|28870038|ref|NP_792657.1| site-specific recombinase, phage integrase family	-3
691		gi|28870062|ref|NP_792681.1| hypothetical protein PSPTO_2880 [Pseudomonas syrin	-3
692		gi|28870091|ref|NP_792710.1| glutamine ABC transporter periplasmic amino acid-b	-3
693		gi|28870103|ref|NP_792722.1| hypothetical protein PSPTO_2924 [Pseudomonas syrin	-3
694		gi|28870213|ref|NP_792832.1| transcriptional regulator [Pseudomonas syringae pv	-3
695		gi|28870241|ref|NP_792860.1| membrane protein [Pseudomonas syringae pv. tomato	-3
696		gi|28870250|ref|NP_792869.1| aldo/keto reductase family oxidoreductase [Pseudom	-3
697		gi|28870269|ref|NP_792888.1| lipoprotein [Pseudomonas syringae pv. tomato str.	-3
698		gi|28870322|ref|NP_792941.1| cobN/magnesium chelatase family protein [Pseudomon	-3
699		gi|28870402|ref|NP_793021.1| methyl-accepting chemotaxis protein [Pseudomonas s	-3
700		gi|28870420|ref|NP_793039.1| iron ABC transporter periplasmic iron-binding prot	-3
701		gi|28870465|ref|NP_793084.1| RND family efflux transporter MFP subunit [Pseudom	-3
702		gi|28870541|ref|NP_793160.1| NADH dehydrogenase I subunit N [Pseudomonas syring	-3
703		gi|28870561|ref|NP_793180.1| tail fiber assembly domain-containing protein [Pse	-3
704		gi|28870609|ref|NP_793228.1| group 1 family glycosyl transferase [Pseudomonas s	-3
705		gi|28870612|ref|NP_793231.1| FMN reductase, NADH-dependent [Pseudomonas syringa	-3
706		gi|28870614|ref|NP_793233.1| lipoprotein [Pseudomonas syringae pv. tomato str.	-3
707		gi|28870630|ref|NP_793249.1| DNA-binding protein [Pseudomonas syringae pv. toma	-3
708		gi|28870643|ref|NP_793262.1| Rhs element Vgr protein [Pseudomonas syringae pv.	-3
709		gi|28870653|ref|NP_793272.1| Gfo/Idh/MocA family oxidoreductase [Pseudomonas sy	-3
710		gi|28870683|ref|NP_793302.1| soluble lytic murein transglycosylase [Pseudomonas	-3
711		gi|28870723|ref|NP_793342.1| gluconate utilization system GNT-I transcriptional	-3
712		gi|28870739|ref|NP_793358.1| hypothetical protein PSPTO_3579 [Pseudomonas syrin	-3
713		gi|28870762|ref|NP_793381.1| hypothetical protein PSPTO_3602 [Pseudomonas syrin	-3
714		gi|28870765|ref|NP_793384.1| lyase [Pseudomonas syringae pv. tomato str. DC3000	-3
715		gi|28870784|ref|NP_793403.1| lipoprotein [Pseudomonas syringae pv. tomato str.	-3
716		gi|28870819|ref|NP_793438.1| GntR family transcriptional regulator [Pseudomonas	-3
717		gi|28870824|ref|NP_793443.1| ureidoglycolate hydrolase [Pseudomonas syringae pv	-3
718		gi|28870827|ref|NP_793446.1| hypothetical protein PSPTO_3672 [Pseudomonas syrin	-3
719		gi|28870860|ref|NP_793479.1| enoly-CoA hydratase/isomerase family protein [Pseu	-3
720		gi|28870881|ref|NP_793500.1| ATP-dependent Clp protease, proteolytic subunit Cl	-3
721		gi|28870902|ref|NP_793521.1| drug resistance transporter, EmrB/QacA family [Pse	-3
722		gi|28870994|ref|NP_793613.1| ribonuclease, Rne/Rng family protein [Pseudomonas	-3
723		gi|28870995|ref|NP_793614.1| UDP-N-acetylenolpyruvoylglucosamine reductase [Pse	-3
724		gi|28871033|ref|NP_793652.1| polyamine ABC transporter permease [Pseudomonas sy	-3
725		gi|28871040|ref|NP_793659.1| hypothetical protein PSPTO_3888 [Pseudomonas syrin	-3
726		gi|28871051|ref|NP_793670.1| acyltransferase family protein [Pseudomonas syring	-3
727		gi|28871073|ref|NP_793692.1| hypothetical protein PSPTO_3921 [Pseudomonas syrin	-3
728		gi|28871083|ref|NP_793702.1| lysozyme [Pseudomonas syringae pv. tomato str. DC3	-3
729		gi|28871086|ref|NP_793705.1| tail fiber domain-containing protein [Pseudomonas	-3
730		gi|28871088|ref|NP_793707.1| hypothetical protein PSPTO_3938 [Pseudomonas syrin	-3
731		gi|28871089|ref|NP_793708.1| hypothetical protein PSPTO_3942 [Pseudomonas syrin	-3
732		gi|28871090|ref|NP_793709.1| carbon storage regulator [Pseudomonas syringae pv.	-3
733		gi|28871097|ref|NP_793716.1| phosphoribosylaminoimidazole-succinocarboxamide sy	-3
734		gi|28871118|ref|NP_793737.1| tolA protein [Pseudomonas syringae pv. tomato str.	-3
735		gi|28871133|ref|NP_793752.1| prolyl-tRNA synthetase [Pseudomonas syringae pv. t	-3
736		gi|28871134|ref|NP_793753.1| lipoprotein [Pseudomonas syringae pv. tomato str.	-3
737		gi|28871151|ref|NP_793770.1| hypothetical protein PSPTO_4008 [Pseudomonas syrin	-3
738		gi|28871181|ref|NP_793800.1| tail fiber domain-containing protein [Pseudomonas	-3
739		gi|28871183|ref|NP_793802.1| hypothetical protein PSPTO_4040 [Pseudomonas syrin	-3
740		gi|28871215|ref|NP_793834.1| regulatory protein [Pseudomonas syringae pv. tomat	-3
741		gi|28871235|ref|NP_793854.1| leucine rich repeat domain-containing protein [Pse	-3
742		gi|28871330|ref|NP_793949.1| hypothetical protein PSPTO_4188 [Pseudomonas syrin	-3
743		gi|28871331|ref|NP_793950.1| hypothetical protein PSPTO_4189 [Pseudomonas syrin	-3
744		gi|28871358|ref|NP_793977.1| GTP-binding protein Era [Pseudomonas syringae pv.	-3
745		gi|28871412|ref|NP_794031.1| short-chain dehydrogenase/reductase family oxidore	-3
746		gi|28871435|ref|NP_794054.1| hypothetical protein PSPTO_4298 [Pseudomonas syrin	-3
747		gi|28871436|ref|NP_794055.1| hypothetical protein PSPTO_4299 [Pseudomonas syrin	-3
748		gi|28871550|ref|NP_794169.1| cell division protein FtsL [Pseudomonas syringae p	-3
749		gi|28871574|ref|NP_794193.1| ATP phosphoribosyltransferase [Pseudomonas syringa	-3
750		gi|28871632|ref|NP_794251.1| FtsJ cell division protein [Pseudomonas syringae p	-3
751		gi|28871722|ref|NP_794341.1| type III effector HopT2 [Pseudomonas syringae pv.	-3
752		gi|28871733|ref|NP_794352.1| transcription elongation factor GreB [Pseudomonas	-3
753		gi|28871744|ref|NP_794363.1| LysR family transcriptional regulator [Pseudomonas	-3
754		gi|28871770|ref|NP_794389.1| carbon starvation protein CstA [Pseudomonas syring	-3
755		gi|28871826|ref|NP_794445.1| ISPs1, transposase OrfB [Pseudomonas syringae pv.	-3
756		gi|28871839|ref|NP_794458.1| cmaU protein [Pseudomonas syringae pv. tomato str.	-3
757		gi|28871866|ref|NP_794485.1| hypothetical protein PSPTO_4750 [Pseudomonas syrin	-3
758		gi|28871883|ref|NP_794502.1| pentapeptide repeat-containing protein [Pseudomona	-3
759		gi|28871974|ref|NP_794593.1| 3-dehydroquinate dehydratase, type II [Pseudomonas	-3
760		gi|28871986|ref|NP_794605.1| hypothetical protein PSPTO_4871 [Pseudomonas syrin	-3
761		gi|28871994|ref|NP_794613.1| cobalamin biosynthesis protein CbiD [Pseudomonas s	-3
762		gi|28872059|ref|NP_794678.1| N-acetylmuramoyl-L-alanine amidase, family 3 [Pseu	-3
763		gi|28872073|ref|NP_794692.1| lipoprotein [Pseudomonas syringae pv. tomato str.	-3
764		gi|28872077|ref|NP_794696.1| DNA topoisomerase IV subunit B [Pseudomonas syring	-3
765		gi|28872157|ref|NP_794776.1| hypothetical protein PSPTO_5043 [Pseudomonas syrin	-3
766		gi|28872161|ref|NP_794780.1| pyrroline-5-carboxylate reductase [Pseudomonas syr	-3
767		gi|28872174|ref|NP_794793.1| HopAN1 protein [Pseudomonas syringae pv. tomato st	-3
768		gi|28872189|ref|NP_794808.1| hypothetical protein PSPTO_5076 [Pseudomonas syrin	-3
769		gi|28872217|ref|NP_794836.1| hypothetical protein PSPTO_5104 [Pseudomonas syrin	-3
770		gi|28872248|ref|NP_794867.1| nuclease-like protein [Pseudomonas syringae pv. to	-3
771		gi|28872258|ref|NP_794877.1| transcriptional regulator PhaD [Pseudomonas syring	-3
772		gi|28872292|ref|NP_794911.1| cystine ABC transporter periplasmic cystine bindin	-3
773		gi|28872297|ref|NP_794916.1| acyl-CoA dehydrogenase family protein [Pseudomonas	-3
774		gi|28872302|ref|NP_794921.1| hypothetical protein PSPTO_5190 [Pseudomonas syrin	-3
775		gi|28872317|ref|NP_794936.1| hypothetical protein PSPTO_5205 [Pseudomonas syrin	-3
776		gi|28872384|ref|NP_795003.1| histidine ABC transporter permease [Pseudomonas sy	-3
777		gi|28872386|ref|NP_795005.1| histidine ammonia-lyase [Pseudomonas syringae pv.	-3
778		gi|28872482|ref|NP_795101.1| hypothetical protein PSPTO_5374 [Pseudomonas syrin	-3
779		gi|28872501|ref|NP_795120.1| hypothetical protein PSPTO_5393 [Pseudomonas syrin	-3
780		gi|28872518|ref|NP_795137.1| hypothetical protein PSPTO_5410 [Pseudomonas syrin	-3
781		gi|28872539|ref|NP_795158.1| hypothetical protein PSPTO_5431 [Pseudomonas syrin	-3
782		gi|28872543|ref|NP_795162.1| secreted protein Hcp [Pseudomonas syringae pv. tom	-3
783		gi|28872557|ref|NP_795176.1| hypothetical protein PSPTO_5451 [Pseudomonas syrin	-3
784		gi|28872560|ref|NP_795179.1| GntR family transcriptional regulator [Pseudomonas	-3
785		gi|28872592|ref|NP_795211.1| phosphate ABC transporter periplasmic phosphate-bi	-3
786		gi|28872599|ref|NP_795218.1| phosphoribosylaminoimidazole carboxylase, catalyti	-3
787		gi|28872604|ref|NP_795223.1| aspartate ammonia-lyase [Pseudomonas syringae pv.	-3
788		gi|28872629|ref|NP_795248.1| hypothetical protein PSPTO_5524 [Pseudomonas syrin	-3
789		gi|28872667|ref|NP_795286.1| iron compound ABC transporter iron compound-bindin	-3
790		gi|29171572|ref|NP_808618.1| hypothetical protein PSPTO_B0030 [Pseudomonas syri	-3
791		gi|29171578|ref|NP_808624.1| relaxase/mobilization nuclease MobA, putative [Pse	-3
792		gi|29171591|ref|NP_808637.1| traI protein [Pseudomonas syringae pv. tomato str.	-3
793		gi|29171603|ref|NP_808649.1| traQ protein [Pseudomonas syringae pv. tomato str.	-3
794		gi|29171487|ref|NP_808671.1| resolvase, putative [Pseudomonas syringae pv. toma	-3
795		gi|29171499|ref|NP_808683.1| hypothetical protein PSPTOA0025 [Pseudomonas syrin	-3
796		gi|29171503|ref|NP_808687.1| relaxase/mobilization nuclease MobA, putative [Pse	-3
797		gi|29171518|ref|NP_808702.1| relaxase [Pseudomonas syringae pv. tomato str. DC3	-3
798		gi|29171529|ref|NP_808713.1| traQ protein [Pseudomonas syringae pv. tomato str.	-3
799		gi|300781803|ref|YP_003778199.1| hypothetical protein PSPTO_5633 [Pseudomonas s	-2
800		gi|28867353|ref|NP_789972.1| ATP-dependent DNA helicase Rep [Pseudomonas syring	-2
801		gi|28867364|ref|NP_789983.1| ISPsy8, transposase OrfB [Pseudomonas syringae pv.	-2
802		gi|28867365|ref|NP_789984.1| argininosuccinate lyase [Pseudomonas syringae pv.	-2
803		gi|28867407|ref|NP_790026.1| hypothetical protein PSPTO_0167 [Pseudomonas syrin	-2
804		gi|28867477|ref|NP_790096.1| GNAT family acetyltransferase [Pseudomonas syringa	-2
805		gi|28867598|ref|NP_790217.1| hypothetical protein PSPTO_0368 [Pseudomonas syrin	-2
806		gi|28867680|ref|NP_790299.1| ISPsy8, transposase OrfB [Pseudomonas syringae pv.	-2
807		gi|28867695|ref|NP_790314.1| AraC family transcriptional regulator [Pseudomonas	-2
808		gi|28867745|ref|NP_790364.1| ISPsy8, transposase OrfB [Pseudomonas syringae pv.	-2
809		gi|28867805|ref|NP_790424.1| tail sheath protein [Pseudomonas syringae pv. toma	-2
810		gi|28867986|ref|NP_790605.1| 2OG-Fe(II) oxygenase family oxidoreductase [Pseudo	-2
811		gi|28868092|ref|NP_790711.1| macrolide efflux protein [Pseudomonas syringae pv.	-2
812		gi|28868200|ref|NP_790819.1| hypothetical protein PSPTO_0980 [Pseudomonas syrin	-2
813		gi|28868317|ref|NP_790936.1| peptidyl-tRNA hydrolase [Pseudomonas syringae pv.	-2
814		gi|28868323|ref|NP_790942.1| glutamyl-tRNA reductase [Pseudomonas syringae pv.	-2
815		gi|28868370|ref|NP_790989.1| endoribonuclease L-PSP family protein [Pseudomonas	-2
816		gi|28868496|ref|NP_791115.1| RNA polymerase sigma-70 family protein [Pseudomona	-2
817		gi|28868552|ref|NP_791171.1| hypothetical protein PSPTO_1344 [Pseudomonas syrin	-2
818		gi|28868686|ref|NP_791305.1| thiol:disulfide interchange protein DsbC [Pseudomo	-2
819		gi|28868855|ref|NP_791474.1| autotransporter [Pseudomonas syringae pv. tomato s	-2
820		gi|28868933|ref|NP_791552.1| hypothetical protein PSPTO_1727 [Pseudomonas syrin	-2
821		gi|28868971|ref|NP_791590.1| translation elongation factor P [Pseudomonas syrin	-2
822		gi|28868977|ref|NP_791596.1| hypothetical protein PSPTO_1771 [Pseudomonas syrin	-2
823		gi|28869002|ref|NP_791621.1| sulfonate ABC transporter permease [Pseudomonas sy	-2
824		gi|28869137|ref|NP_791756.1| flagellar basal-body rod protein FlgB [Pseudomonas	-2
825		gi|28869147|ref|NP_791766.1| peptidoglycan hydrolase FlgJ [Pseudomonas syringae	-2
826		gi|28869213|ref|NP_791832.1| hypothetical protein PSPTO_2009 [Pseudomonas syrin	-2
827		gi|28869365|ref|NP_791984.1| hypothetical protein PSPTO_2162 [Pseudomonas syrin	-2
828		gi|28869369|ref|NP_791988.1| glutamyl-tRNA synthetase [Pseudomonas syringae pv.	-2
829		gi|28869384|ref|NP_792003.1| IclR family transcriptional regulator [Pseudomonas	-2
830		gi|28869594|ref|NP_792213.1| ribose ABC transporter ATP-binding protein [Pseudo	-2
831		gi|28869717|ref|NP_792336.1| ABC transporter ATP-binding protein [Pseudomonas s	-2
832		gi|28869865|ref|NP_792484.1| short chain dehydrogenase/reductase family oxidore	-2
833		gi|28869990|ref|NP_792609.1| LysR family transcriptional regulator [Pseudomonas	-2
834		gi|28870055|ref|NP_792674.1| hypothetical protein PSPTO_2873 [Pseudomonas syrin	-2
835		gi|28870231|ref|NP_792850.1| AraC family transcriptional regulator [Pseudomonas	-2
836		gi|28870238|ref|NP_792857.1| dihydrodipicolinate synthase [Pseudomonas syringae	-2
837		gi|28870293|ref|NP_792912.1| Cof-like hydrolase family protein [Pseudomonas syr	-2
838		gi|28870303|ref|NP_792922.1| glycogen operon protein GlgX [Pseudomonas syringae	-2
839		gi|28870309|ref|NP_792928.1| acyl carrier protein phosphodiesterase [Pseudomona	-2
840		gi|28870347|ref|NP_792966.1| thermolysin metallopeptidase [Pseudomonas syringae	-2
841		gi|28870357|ref|NP_792976.1| choline/ethanolamine kinase [Pseudomonas syringae	-2
842		gi|28870367|ref|NP_792986.1| luciferase family protein [Pseudomonas syringae pv	-2
843		gi|28870441|ref|NP_793060.1| hypothetical protein PSPTO_3277 [Pseudomonas syrin	-2
844		gi|28870474|ref|NP_793093.1| general secretion pathway protein L [Pseudomonas s	-2
845		gi|28870496|ref|NP_793115.1| alkaline metalloendoprotease [Pseudomonas syringae	-2
846		gi|28870498|ref|NP_793117.1| LysR family transcriptional regulator [Pseudomonas	-2
847		gi|28870531|ref|NP_793150.1| NADH dehydrogenase I, subunit C/D [Pseudomonas syr	-2
848		gi|28870564|ref|NP_793183.1| baseplate assembly protein J [Pseudomonas syringae	-2
849		gi|28870703|ref|NP_793322.1| hypothetical protein PSPTO_3542 [Pseudomonas syrin	-2
850		gi|28870724|ref|NP_793343.1| gluconokinase [Pseudomonas syringae pv. tomato str	-2
851		gi|28870798|ref|NP_793417.1| endoribonuclease L-PSP family protein [Pseudomonas	-2
852		gi|28870799|ref|NP_793418.1| GNAT family acetyltransferase [Pseudomonas syringa	-2
853		gi|28870954|ref|NP_793573.1| fosmidomycin resistance protein [Pseudomonas syrin	-2
854		gi|28871107|ref|NP_793726.1| polygalacturonase [Pseudomonas syringae pv. tomato	-2
855		gi|28871247|ref|NP_793866.1| major facilitator family transporter [Pseudomonas	-2
856		gi|28871282|ref|NP_793901.1| amino acid ABC transporter ATP-binding protein [Ps	-2
857		gi|28871394|ref|NP_794013.1| glutathione reductase [Pseudomonas syringae pv. to	-2
858		gi|28871404|ref|NP_794023.1| hypothetical protein PSPTO_4264 [Pseudomonas syrin	-2
859		gi|28871417|ref|NP_794036.1| hypothetical protein PSPTO_4280 [Pseudomonas syrin	-2
860		gi|28871672|ref|NP_794291.1| peptide ABC transporter permease [Pseudomonas syri	-2
861		gi|28871781|ref|NP_794400.1| hypothetical protein PSPTO_4649 [Pseudomonas syrin	-2
862		gi|300781819|ref|YP_003778213.1| sensor histidine kinase CorS [Pseudomonas syri	-2
863		gi|28871982|ref|NP_794601.1| phosphoribosylamine--glycine ligase [Pseudomonas s	-2
864		gi|28872179|ref|NP_794798.1| ISPsy8, transposase OrfB [Pseudomonas syringae pv.	-2
865		gi|28872314|ref|NP_794933.1| hypothetical protein PSPTO_5202 [Pseudomonas syrin	-2
866		gi|28872331|ref|NP_794950.1| MFS transporter, phthalate permease family [Pseudo	-2
867		gi|28872379|ref|NP_794998.1| zinc uptake regulation protein [Pseudomonas syring	-2
868		gi|28872614|ref|NP_795233.1| ISPsy8, transposase OrfB [Pseudomonas syringae pv.	-2
869		gi|28872710|ref|NP_795329.1| tRNA modification GTPase TrmE [Pseudomonas syringa	-2
870		gi|29171549|ref|NP_808595.1| hypothetical protein PSPTO_B0003 [Pseudomonas syri	-2
871		gi|29171607|ref|NP_808653.1| traX protein [Pseudomonas syringae pv. tomato str.	-2
872		gi|29171537|ref|NP_808721.1| traX protein [Pseudomonas syringae pv. tomato str.	-2
873		gi|28867289|ref|NP_789908.1| hypothetical protein PSPTO_0048 [Pseudomonas syrin	-1
874		gi|28867312|ref|NP_789931.1| endoribonuclease L-PSP [Pseudomonas syringae pv. t	-1
875		gi|28867327|ref|NP_789946.1| extracellular solute-binding protein, family 5 [Ps	-1
876		gi|28867351|ref|NP_789970.1| sigma-54 dependent transcriptional regulator [Pseu	-1
877		gi|28867386|ref|NP_790005.1| hypothetical protein PSPTO_0146 [Pseudomonas syrin	-1
878		gi|28867387|ref|NP_790006.1| hypothetical protein PSPTO_0147 [Pseudomonas syrin	-1
879		gi|28867401|ref|NP_790020.1| hypothetical protein PSPTO_0161 [Pseudomonas syrin	-1
880		gi|28867440|ref|NP_790059.1| hypothetical protein PSPTO_0208 [Pseudomonas syrin	-1
881		gi|28867443|ref|NP_790062.1| L-lysine 6-monooxygenase [Pseudomonas syringae pv.	-1
882		gi|28867449|ref|NP_790068.1| nitrogen regulatory protein P-II [Pseudomonas syri	-1
883		gi|28867459|ref|NP_790078.1| cyaY protein [Pseudomonas syringae pv. tomato str.	-1
884		gi|28867461|ref|NP_790080.1| regulator of nucleoside diphosphate kinase [Pseudo	-1
885		gi|28867470|ref|NP_790089.1| chaperonin, 33 kDa [Pseudomonas syringae pv. tomat	-1
886		gi|28867476|ref|NP_790095.1| hypothetical protein PSPTO_0244 [Pseudomonas syrin	-1
887		gi|28867500|ref|NP_790119.1| TonB system transport protein [Pseudomonas syringa	-1
888		gi|28867511|ref|NP_790130.1| hypothetical protein PSPTO_0279 [Pseudomonas syrin	-1
889		gi|28867516|ref|NP_790135.1| hypothetical protein PSPTO_0284 [Pseudomonas syrin	-1
890		gi|28867529|ref|NP_790148.1| resolvase [Pseudomonas syringae pv. tomato str. DC	-1
891		gi|28867574|ref|NP_790193.1| GTP-binding protein EngB [Pseudomonas syringae pv.	-1
892		gi|28867581|ref|NP_790200.1| aldo/keto reductase family oxidoreductase [Pseudom	-1
893		gi|28867582|ref|NP_790201.1| nitrogen regulation protein NR(I) [Pseudomonas syr	-1
894		gi|28867594|ref|NP_790213.1| sugar ABC transporter periplasmic sugar-binding pr	-1
895		gi|28867623|ref|NP_790242.1| hypothetical protein PSPTO_0393 [Pseudomonas syrin	-1
896		gi|28867648|ref|NP_790267.1| coniferyl aldehyde dehydrogenase [Pseudomonas syri	-1
897		gi|28867652|ref|NP_790271.1| virulence-associated protein [Pseudomonas syringae	-1
898		gi|28867687|ref|NP_790306.1| sarcosine oxidase subunit gamma [Pseudomonas syrin	-1
899		gi|28867709|ref|NP_790328.1| hypothetical protein PSPTO_0479 [Pseudomonas syrin	-1
900		gi|28867722|ref|NP_790341.1| molybdate transport regulator ModE [Pseudomonas sy	-1
901		gi|28867766|ref|NP_790385.1| DNA primase [Pseudomonas syringae pv. tomato str.	-1
902		gi|28867794|ref|NP_790413.1| ribulose-phosphate 3-epimerase [Pseudomonas syring	-1
903		gi|28867824|ref|NP_790443.1| catabolite gene activator Crp [Pseudomonas syringa	-1
904		gi|28867825|ref|NP_790444.1| OsmC/Ohr family protein [Pseudomonas syringae pv.	-1
905		gi|28867839|ref|NP_790458.1| transcriptional activator , Baf family [Pseudomona	-1
906		gi|28867862|ref|NP_790481.1| 50S ribosomal protein L29 [Pseudomonas syringae pv	-1
907		gi|28867876|ref|NP_790495.1| 30S ribosomal protein S13 [Pseudomonas syringae pv	-1
908		gi|28867906|ref|NP_790525.1| NAD-dependent epimerase/dehydratase family protein	-1
909		gi|28867940|ref|NP_790559.1| hypothetical protein PSPTO_0712 [Pseudomonas syrin	-1
910		gi|28867978|ref|NP_790597.1| copper-translocating P-type ATPase [Pseudomonas sy	-1
911		gi|28867994|ref|NP_790613.1| short-chain dehydrogenase/reductase family oxidore	-1
912		gi|28868014|ref|NP_790633.1| DNA-binding response regulator [Pseudomonas syring	-1
913		gi|28868034|ref|NP_790653.1| isoleucyl-tRNA synthetase [Pseudomonas syringae pv	-1
914		gi|28868070|ref|NP_790689.1| hypothetical protein PSPTO_0849 [Pseudomonas syrin	-1
915		gi|281494526|ref|YP_003355050.1| hypothetical protein PSPTO_5621 [Pseudomonas s	-1
916		gi|28868113|ref|NP_790732.1| outer membrane protein P1 [Pseudomonas syringae pv	-1
917		gi|28868134|ref|NP_790753.1| STAS domain-containing protein [Pseudomonas syring	-1
918		gi|28868147|ref|NP_790766.1| type IV pilus biogenesis protein [Pseudomonas syri	-1
919		gi|28868150|ref|NP_790769.1| hypothetical protein PSPTO_0930 [Pseudomonas syrin	-1
920		gi|28868164|ref|NP_790783.1| tellurium resistance protein TerD [Pseudomonas syr	-1
921		gi|28868166|ref|NP_790785.1| tellurium resistance protein [Pseudomonas syringae	-1
922		gi|28868197|ref|NP_790816.1| penicillin-binding protein [Pseudomonas syringae p	-1
923		gi|28868214|ref|NP_790833.1| carbonic anhydrase [Pseudomonas syringae pv. tomat	-1
924		gi|28868243|ref|NP_790862.1| cell morphology protein [Pseudomonas syringae pv.	-1
925		gi|28868264|ref|NP_790883.1| hypothetical protein PSPTO_1047 [Pseudomonas syrin	-1
926		gi|28868293|ref|NP_790912.1| lipopolysaccharide biosynthesis protein [Pseudomon	-1
927		gi|28868333|ref|NP_790952.1| amine oxidase, flavin-containing protein [Pseudomo	-1
928		gi|28868347|ref|NP_790966.1| hypothetical protein PSPTO_1132 [Pseudomonas syrin	-1
929		gi|28868364|ref|NP_790983.1| hypothetical protein PSPTO_1149 [Pseudomonas syrin	-1
930		gi|28868375|ref|NP_790994.1| ABC transporter ATP-binding protein [Pseudomonas s	-1
931		gi|28868405|ref|NP_791024.1| hypothetical protein PSPTO_1192 [Pseudomonas syrin	-1
932		gi|28868428|ref|NP_791047.1| D-isomer specific 2-hydroxyacid dehydrogenase fami	-1
933		gi|28868476|ref|NP_791095.1| nucleoid-associated family protein [Pseudomonas sy	-1
934		gi|28868491|ref|NP_791110.1| hypothetical protein PSPTO_1281 [Pseudomonas syrin	-1
935		gi|28868523|ref|NP_791142.1| pili assembly chaperone [Pseudomonas syringae pv.	-1
936		gi|28868525|ref|NP_791144.1| fimbral chaperone protein [Pseudomonas syringae pv	-1
937		gi|28868557|ref|NP_791176.1| hypothetical protein PSPTO_1349 [Pseudomonas syrin	-1
938		gi|28868577|ref|NP_791196.1| type III chaperone protein ShcN [Pseudomonas syrin	-1
939		gi|28868594|ref|NP_791213.1| type III secretion protein HrpE [Pseudomonas syrin	-1
940		gi|28868606|ref|NP_791225.1| type III secretion protein HrpP [Pseudomonas syrin	-1
941		gi|28868724|ref|NP_791343.1| hypothetical protein PSPTO_1518 [Pseudomonas syrin	-1
942		gi|28868737|ref|NP_791356.1| aminotransferase, classes I and II [Pseudomonas sy	-1
943		gi|28868750|ref|NP_791369.1| UDP-3-O-[3-hydroxymyristoyl] glucosamine N-acyltra	-1
944		gi|28868752|ref|NP_791371.1| acyl-[acyl-carrier-protein]--UDP-N-acetylglucosami	-1
945		gi|28868801|ref|NP_791420.1| hypothetical protein PSPTO_1595 [Pseudomonas syrin	-1
946		gi|28868824|ref|NP_791443.1| LysR family transcriptional regulator [Pseudomonas	-1
947		gi|28868857|ref|NP_791476.1| hypothetical protein PSPTO_1651 [Pseudomonas syrin	-1
948		gi|28868872|ref|NP_791491.1| Crp/Fnr family transcriptional regulator [Pseudomo	-1
949		gi|28868898|ref|NP_791517.1| cysteine synthase B [Pseudomonas syringae pv. toma	-1
950		gi|28868970|ref|NP_791589.1| hypothetical protein PSPTO_1764 [Pseudomonas syrin	-1
951		gi|28868981|ref|NP_791600.1| ATP-dependent RNA helicase, DEAD box family [Pseud	-1
952		gi|28869055|ref|NP_791674.1| hypothetical protein PSPTO_1850 [Pseudomonas syrin	-1
953		gi|28869063|ref|NP_791682.1| hypothetical protein PSPTO_1858 [Pseudomonas syrin	-1
954		gi|28869064|ref|NP_791683.1| isochorismatase family protein [Pseudomonas syring	-1
955		gi|28869067|ref|NP_791686.1| oxidoreductase zinc-binding protein [Pseudomonas s	-1
956		gi|28869082|ref|NP_791701.1| ISPsy11, transposase OrfB [Pseudomonas syringae pv	-1
957		gi|28869094|ref|NP_791713.1| 4-aminobutyrate aminotransferase [Pseudomonas syri	-1
958		gi|28869173|ref|NP_791792.1| flagellar motor switch protein FliM [Pseudomonas s	-1
959		gi|28869218|ref|NP_791837.1| aerotaxis receptor [Pseudomonas syringae pv. tomat	-1
960		gi|28869226|ref|NP_791845.1| hypothetical protein PSPTO_2022 [Pseudomonas syrin	-1
961		gi|28869235|ref|NP_791854.1| benzoate transport C-terminal domain-containing pr	-1
962		gi|28869254|ref|NP_791873.1| lipoprotein [Pseudomonas syringae pv. tomato str.	-1
963		gi|28869314|ref|NP_791933.1| lipoprotein releasing system transmembrane protein	-1
964		gi|28869345|ref|NP_791964.1| hypothetical protein PSPTO_2142 [Pseudomonas syrin	-1
965		gi|28869388|ref|NP_792007.1| electron transfer flavoprotein subunit alpha [Pseu	-1
966		gi|28869389|ref|NP_792008.1| hypothetical protein PSPTO_2187 [Pseudomonas syrin	-1
967		gi|28869391|ref|NP_792010.1| ompA family protein [Pseudomonas syringae pv. toma	-1
968		gi|28869392|ref|NP_792011.1| GntR family transcriptional regulator [Pseudomonas	-1
969		gi|28869412|ref|NP_792031.1| 3-oxoacyl-(acyl-carrier-protein) synthase I [Pseud	-1
970		gi|28869430|ref|NP_792049.1| outer membrane usher protein fimD [Pseudomonas syr	-1
971		gi|28869463|ref|NP_792082.1| hypothetical protein PSPTO_2263 [Pseudomonas syrin	-1
972		gi|28869472|ref|NP_792091.1| outer membrane lipoprotein OprI [Pseudomonas syrin	-1
973		gi|28869489|ref|NP_792108.1| aconitase family protein [Pseudomonas syringae pv.	-1
974		gi|28869499|ref|NP_792118.1| outer membrane porin OprF [Pseudomonas syringae pv	-1
975		gi|28869505|ref|NP_792124.1| levansucrase [Pseudomonas syringae pv. tomato str.	-1
976		gi|281494531|ref|NP_792130.3| methylase [Pseudomonas syringae pv. tomato str. D	-1
977		gi|28869537|ref|NP_792156.1| protocatechuate 3,4-dioxygenase subunit alpha [Pse	-1
978		gi|28869614|ref|NP_792233.1| regulatory protein [Pseudomonas syringae pv. tomat	-1
979		gi|28869618|ref|NP_792237.1| aliphatic sulfonates family ABC transporter peripl	-1
980		gi|28869622|ref|NP_792241.1| serine hydroxymethyltransferase [Pseudomonas syrin	-1
981		gi|28869646|ref|NP_792265.1| sarcosine oxidase subunit delta [Pseudomonas syrin	-1
982		gi|28869677|ref|NP_792296.1| TonB-dependent siderophore receptor [Pseudomonas s	-1
983		gi|28869700|ref|NP_792319.1| hypothetical protein PSPTO_2507 [Pseudomonas syrin	-1
984		gi|28869735|ref|NP_792354.1| hypothetical protein PSPTO_2544 [Pseudomonas syrin	-1
985		gi|28869755|ref|NP_792374.1| phosphonate ABC transporter ATP-binding protein [P	-1
986		gi|28869762|ref|NP_792381.1| peptidase, M20/M25/M40 family [Pseudomonas syringa	-1
987		gi|28869770|ref|NP_792389.1| carbonic anhydrase-like protein [Pseudomonas syrin	-1
988		gi|28869806|ref|NP_792425.1| methyl-accepting chemotaxis protein [Pseudomonas s	-1
989		gi|28869819|ref|NP_792438.1| amino acid ABC transporter ATP-binding protein [Ps	-1
990		gi|28869855|ref|NP_792474.1| spermidine/putrescine ABC transporter periplasmic	-1
991		gi|28869883|ref|NP_792502.1| hypothetical protein PSPTO_2695 [Pseudomonas syrin	-1
992		gi|28869913|ref|NP_792532.1| hypothetical protein PSPTO_2726 [Pseudomonas syrin	-1
993		gi|28869922|ref|NP_792541.1| yhgI protein [Pseudomonas syringae pv. tomato str.	-1
994		gi|28869943|ref|NP_792562.1| GGDEF domain/EAL domain-containing protein [Pseudo	-1
995		gi|28869991|ref|NP_792610.1| FAD-binding oxidoreductase [Pseudomonas syringae p	-1
996		gi|28870002|ref|NP_792621.1| hypothetical protein PSPTO_2817 [Pseudomonas syrin	-1
997		gi|28870078|ref|NP_792697.1| hypothetical protein PSPTO_2899 [Pseudomonas syrin	-1
998		gi|28870090|ref|NP_792709.1| mandelate racemase/muconate lactonizing enzyme fam	-1
999		gi|28870092|ref|NP_792711.1| glutamine ABC transporter ATP-binding protein [Pse	-1
1000		gi|28870104|ref|NP_792723.1| aspartate aminotransferase [Pseudomonas syringae p	-1
1001		gi|28870108|ref|NP_792727.1| hypothetical protein PSPTO_2929 [Pseudomonas syrin	-1
1002		gi|28870109|ref|NP_792728.1| hypothetical protein PSPTO_2930 [Pseudomonas syrin	-1
1003		gi|28870120|ref|NP_792739.1| feruloyl-CoA-synthetase [Pseudomonas syringae pv.	-1
1004		gi|28870144|ref|NP_792763.1| site-specific recombinase, phage integrase family	-1
1005		gi|28870172|ref|NP_792791.1| ribose ABC transporter permease [Pseudomonas syrin	-1
1006		gi|28870196|ref|NP_792815.1| hypothetical protein PSPTO_3020 [Pseudomonas syrin	-1
1007		gi|28870208|ref|NP_792827.1| peptide ABC transporter ATP-binding protein [Pseud	-1
1008		gi|28870210|ref|NP_792829.1| peptidyl-prolyl cis-trans isomerase C [Pseudomonas	-1
1009		gi|28870267|ref|NP_792886.1| hypothetical protein PSPTO_3092 [Pseudomonas syrin	-1
1010		gi|28870297|ref|NP_792916.1| GNAT family acetyltransferase [Pseudomonas syringa	-1
1011		gi|28870332|ref|NP_792951.1| protein kinase [Pseudomonas syringae pv. tomato st	-1
1012		gi|28870335|ref|NP_792954.1| acetyl-CoA acetyltransferase [Pseudomonas syringae	-1
1013		gi|28870343|ref|NP_792962.1| hypothetical protein PSPTO_3172 [Pseudomonas syrin	-1
1014		gi|28870353|ref|NP_792972.1| hypothetical protein PSPTO_3183 [Pseudomonas syrin	-1
1015		gi|28870358|ref|NP_792977.1| hypothetical protein PSPTO_3189 [Pseudomonas syrin	-1
1016		gi|28870365|ref|NP_792984.1| LysR family transcriptional regulator [Pseudomonas	-1
1017		gi|28870373|ref|NP_792992.1| hypothetical protein PSPTO_3204 [Pseudomonas syrin	-1
1018		gi|28870418|ref|NP_793037.1| hypothetical protein PSPTO_3253 [Pseudomonas syrin	-1
1019		gi|28870426|ref|NP_793045.1| nitrite reductase [NAD(P)H], large subunit [Pseudo	-1
1020		gi|28870428|ref|NP_793047.1| alpha/beta fold family hydrolase [Pseudomonas syri	-1
1021		gi|28870437|ref|NP_793056.1| hypothetical protein PSPTO_3273 [Pseudomonas syrin	-1
1022		gi|28870444|ref|NP_793063.1| glycerate kinase [Pseudomonas syringae pv. tomato	-1
1023		gi|28870468|ref|NP_793087.1| major facilitator family transporter [Pseudomonas	-1
1024		gi|28870469|ref|NP_793088.1| hypothetical protein PSPTO_3305 [Pseudomonas syrin	-1
1025		gi|28870487|ref|NP_793106.1| aldehyde dehydrogenase family protein [Pseudomonas	-1
1026		gi|28870499|ref|NP_793118.1| ABC transporter periplasmic substrate-binding prot	-1
1027		gi|28870502|ref|NP_793121.1| DsrE family protein [Pseudomonas syringae pv. toma	-1
1028		gi|28870527|ref|NP_793146.1| type II and III secretion system family protein [P	-1
1029		gi|28870562|ref|NP_793181.1| tail fiber protein H [Pseudomonas syringae pv. tom	-1
1030		gi|28870594|ref|NP_793213.1| 6-pyruvoyl tetrahydrobiopterin synthase [Pseudomon	-1
1031		gi|28870626|ref|NP_793245.1| KU domain-containing protein [Pseudomonas syringae	-1
1032		gi|28870628|ref|NP_793247.1| sigma-54 dependent transcriptional regulator [Pseu	-1
1033		gi|28870726|ref|NP_793345.1| carbon storage regulator [Pseudomonas syringae pv.	-1
1034		gi|28870729|ref|NP_793348.1| hypothetical protein PSPTO_3569 [Pseudomonas syrin	-1
1035		gi|28870757|ref|NP_793376.1| hypothetical protein PSPTO_3597 [Pseudomonas syrin	-1
1036		gi|28870758|ref|NP_793377.1| dyp-type peroxidase family protein [Pseudomonas sy	-1
1037		gi|28870796|ref|NP_793415.1| LysR family transcriptional regulator [Pseudomonas	-1
1038		gi|28870823|ref|NP_793442.1| allantoicase [Pseudomonas syringae pv. tomato str.	-1
1039		gi|28870829|ref|NP_793448.1| AsnC family transcriptional regulator [Pseudomonas	-1
1040		gi|28870841|ref|NP_793460.1| carbohydrate transporter [Pseudomonas syringae pv.	-1
1041		gi|28870846|ref|NP_793465.1| ea59 protein [Pseudomonas syringae pv. tomato str.	-1
1042		gi|28870854|ref|NP_793473.1| methyl-accepting chemotaxis protein [Pseudomonas s	-1
1043		gi|28870882|ref|NP_793501.1| trigger factor [Pseudomonas syringae pv. tomato st	-1
1044		gi|28870923|ref|NP_793542.1| hypothetical protein PSPTO_3768 [Pseudomonas syrin	-1
1045		gi|28870936|ref|NP_793555.1| hypothetical protein PSPTO_3781 [Pseudomonas syrin	-1
1046		gi|28870946|ref|NP_793565.1| rhomboid family protein [Pseudomonas syringae pv.	-1
1047		gi|28870972|ref|NP_793591.1| hypothetical protein PSPTO_3818 [Pseudomonas syrin	-1
1048		gi|28870973|ref|NP_793592.1| aspartate-semialdehyde dehydrogenase [Pseudomonas	-1
1049		gi|28871006|ref|NP_793625.1| hypothetical protein PSPTO_3853 [Pseudomonas syrin	-1
1050		gi|28871020|ref|NP_793639.1| dihydrodipicolinate synthetase family protein [Pse	-1
1051		gi|28871022|ref|NP_793641.1| hypothetical protein PSPTO_3869 [Pseudomonas syrin	-1
1052		gi|28871052|ref|NP_793671.1| sensory box histidine kinase/response regulator [P	-1
1053		gi|281494532|ref|NP_793695.3| malate dehydrogenase [Pseudomonas syringae pv. to	-1
1054		gi|28871155|ref|NP_793774.1| hypothetical protein PSPTO_4012 [Pseudomonas syrin	-1
1055		gi|28871161|ref|NP_793780.1| hypothetical protein PSPTO_4018 [Pseudomonas syrin	-1
1056		gi|28871168|ref|NP_793787.1| LysR family transcriptional regulator [Pseudomonas	-1
1057		gi|28871172|ref|NP_793791.1| hypothetical protein PSPTO_4029 [Pseudomonas syrin	-1
1058		gi|28871177|ref|NP_793796.1| cinA domain-containing protein [Pseudomonas syring	-1
1059		gi|28871234|ref|NP_793853.1| hypothetical protein PSPTO_4092 [Pseudomonas syrin	-1
1060		gi|28871242|ref|NP_793861.1| MaoC-like domain-containing protein [Pseudomonas s	-1
1061		gi|28871280|ref|NP_793899.1| amino acid ABC transporter permease [Pseudomonas s	-1
1062		gi|28871284|ref|NP_793903.1| hypothetical protein PSPTO_4142 [Pseudomonas syrin	-1
1063		gi|28871310|ref|NP_793929.1| glycerol kinase [Pseudomonas syringae pv. tomato s	-1
1064		gi|28871352|ref|NP_793971.1| ATP-dependent protease La [Pseudomonas syringae pv	-1
1065		gi|28871363|ref|NP_793982.1| serine protease, MucD [Pseudomonas syringae pv. to	-1
1066		gi|28871364|ref|NP_793983.1| sigma factor algU regulatory protein MucB [Pseudom	-1
1067		gi|28871405|ref|NP_794024.1| cystathionine beta-lyase [Pseudomonas syringae pv.	-1
1068		gi|28871411|ref|NP_794030.1| TetR family transcriptional regulator [Pseudomonas	-1
1069		gi|28871420|ref|NP_794039.1| pectin lyase [Pseudomonas syringae pv. tomato str.	-1
1070		gi|28871427|ref|NP_794046.1| beta-glucosidase [Pseudomonas syringae pv. tomato	-1
1071		gi|28871447|ref|NP_794066.1| Pca regulon regulatory protein PcaR [Pseudomonas s	-1
1072		gi|28871469|ref|NP_794088.1| hypothetical protein PSPTO_4332 [Pseudomonas syrin	-1
1073		gi|28871480|ref|NP_794099.1| insecticidal toxin protein [Pseudomonas syringae p	-1
1074		gi|28871486|ref|NP_794105.1| YceI-like family protein [Pseudomonas syringae pv.	-1
1075		gi|28871503|ref|NP_794122.1| lipoprotein [Pseudomonas syringae pv. tomato str.	-1
1076		gi|28871524|ref|NP_794143.1| hypothetical protein PSPTO_4388 [Pseudomonas syrin	-1
1077		gi|28871534|ref|NP_794153.1| glutamate N-acetyltransferase/amino-acid acetyltra	-1
1078		gi|28871536|ref|NP_794155.1| hypothetical protein PSPTO_4401 [Pseudomonas syrin	-1
1079		gi|28871539|ref|NP_794158.1| cell division protein FtsA [Pseudomonas syringae p	-1
1080		gi|28871558|ref|NP_794177.1| stringent starvation protein B [Pseudomonas syring	-1
1081		gi|28871568|ref|NP_794187.1| sulfate adenylate transferase subunit 2 [Pseudomon	-1
1082		gi|28871576|ref|NP_794195.1| UDP-N-acetylglucosamine 1-carboxyvinyltransferase	-1
1083		gi|28871577|ref|NP_794196.1| toluene tolerance protein [Pseudomonas syringae pv	-1
1084		gi|28871608|ref|NP_794227.1| glutamyl-tRNA(Gln) amidotransferase subunit C [Pse	-1
1085		gi|28871627|ref|NP_794246.1| preprotein translocase subunit SecG [Pseudomonas s	-1
1086		gi|28871639|ref|NP_794258.1| dnaK protein [Pseudomonas syringae pv. tomato str.	-1
1087		gi|28871664|ref|NP_794283.1| catalase/peroxidase HPI [Pseudomonas syringae pv.	-1
1088		gi|28871666|ref|NP_794285.1| hypothetical protein PSPTO_4532 [Pseudomonas syrin	-1
1089		gi|28871679|ref|NP_794298.1| hypothetical protein PSPTO_4545 [Pseudomonas syrin	-1
1090		gi|28871684|ref|NP_794303.1| GntR family transcriptional regulator [Pseudomonas	-1
1091		gi|28871692|ref|NP_794311.1| dipeptide ABC transporter periplasmic dipeptide-bi	-1
1092		gi|28871734|ref|NP_794353.1| ABC transporter ATP-binding protein [Pseudomonas s	-1
1093		gi|28871860|ref|NP_794479.1| hypothetical protein PSPTO_4743 [Pseudomonas syrin	-1
1094		gi|28871875|ref|NP_794494.1| hypothetical protein PSPTO_4759 [Pseudomonas syrin	-1
1095		gi|28871893|ref|NP_794512.1| glutathione S-transferase family protein [Pseudomo	-1
1096		gi|28871905|ref|NP_794524.1| hypothetical protein PSPTO_4789 [Pseudomonas syrin	-1
1097		gi|28871915|ref|NP_794534.1| glutamate-1-semialdehyde-2,1-aminomutase [Pseudomo	-1
1098		gi|28871922|ref|NP_794541.1| metal ion transporter [Pseudomonas syringae pv. to	-1
1099		gi|28871984|ref|NP_794603.1| membrane protein, MarC family [Pseudomonas syringa	-1
1100		gi|28872015|ref|NP_794634.1| phosphate starvation-inducible protein PsiF [Pseud	-1
1101		gi|28872020|ref|NP_794639.1| bacterioferritin [Pseudomonas syringae pv. tomato	-1
1102		gi|28872035|ref|NP_794654.1| nicotinate phosphoribosyltransferase [Pseudomonas	-1
1103		gi|28872041|ref|NP_794660.1| hypothetical protein PSPTO_4927 [Pseudomonas syrin	-1
1104		gi|28872067|ref|NP_794686.1| chemotaxis motA protein [Pseudomonas syringae pv.	-1
1105		gi|28872070|ref|NP_794689.1| hypothetical protein PSPTO_4956 [Pseudomonas syrin	-1
1106		gi|28872075|ref|NP_794694.1| hypothetical protein PSPTO_4961 [Pseudomonas syrin	-1
1107		gi|28872090|ref|NP_794709.1| thiamin biosynthesis protein ThiC [Pseudomonas syr	-1
1108		gi|28872101|ref|NP_794720.1| hypothetical protein PSPTO_4987 [Pseudomonas syrin	-1
1109		gi|28872128|ref|NP_794747.1| response regulator/sensory box/GGDEF domain/EAL do	-1
1110		gi|28872151|ref|NP_794770.1| hypothetical protein PSPTO_5037 [Pseudomonas syrin	-1
1111		gi|28872198|ref|NP_794817.1| malonate decarboxylase subunit delta [Pseudomonas	-1
1112		gi|28872204|ref|NP_794823.1| hypothetical protein PSPTO_5091 [Pseudomonas syrin	-1
1113		gi|28872231|ref|NP_794850.1| uroporphyrinogen decarboxylase [Pseudomonas syring	-1
1114		gi|28872276|ref|NP_794895.1| proline iminopeptidase [Pseudomonas syringae pv. t	-1
1115		gi|28872300|ref|NP_794919.1| D-methionine ABC transporter ATP-binding protein [	-1
1116		gi|28872313|ref|NP_794932.1| hypothetical protein PSPTO_5201 [Pseudomonas syrin	-1
1117		gi|28872343|ref|NP_794962.1| oxidoreductase zinc-binding protein [Pseudomonas s	-1
1118		gi|28872352|ref|NP_794971.1| iron-sulfur-binding oxidoreductase [Pseudomonas sy	-1
1119		gi|28872375|ref|NP_794994.1| catalase [Pseudomonas syringae pv. tomato str. DC3	-1
1120		gi|28872412|ref|NP_795031.1| penicillin amidase family protein [Pseudomonas syr	-1
1121		gi|28872436|ref|NP_795055.1| protein-export protein SecB [Pseudomonas syringae	-1
1122		gi|28872454|ref|NP_795073.1| A/G-specific adenine glycosylase [Pseudomonas syri	-1
1123		gi|28872500|ref|NP_795119.1| hypothetical protein PSPTO_5392 [Pseudomonas syrin	-1
1124		gi|28872507|ref|NP_795126.1| sigma-54 dependent transcriptional regulator/respo	-1
1125		gi|28872544|ref|NP_795163.1| Rhs element Vgr protein [Pseudomonas syringae pv.	-1
1126		gi|28872567|ref|NP_795186.1| acyl-CoA dehydrogenase [Pseudomonas syringae pv. t	-1
1127		gi|28872581|ref|NP_795200.1| 4-hydroxybenzoate polyprenyl transferase [Pseudomo	-1
1128		gi|28872588|ref|NP_795207.1| phosphate transport system protein PhoU [Pseudomon	-1
1129		gi|28872595|ref|NP_795214.1| aldose 1-epimerase family protein [Pseudomonas syr	-1
1130		gi|28872601|ref|NP_795220.1| hypothetical protein PSPTO_5496 [Pseudomonas syrin	-1
1131		gi|28872610|ref|NP_795229.1| transcriptional regulator [Pseudomonas syringae pv	-1
1132		gi|28872627|ref|NP_795246.1| hypothetical protein PSPTO_5522 [Pseudomonas syrin	-1
1133		gi|28872697|ref|NP_795316.1| ATP synthase F1 subunit epsilon [Pseudomonas syrin	-1
1134		gi|29171568|ref|NP_808614.1| hypothetical protein PSPTO_B0026 [Pseudomonas syri	-1
1135		gi|29171569|ref|NP_808615.1| hypothetical protein PSPTO_B0027 [Pseudomonas syri	-1
1136		gi|29171570|ref|NP_808616.1| hypothetical protein PSPTO_B0028 [Pseudomonas syri	-1
1137		gi|29171598|ref|NP_808644.1| traL protein [Pseudomonas syringae pv. tomato str.	-1
1138		gi|29171492|ref|NP_808676.1| type III chaperone ShcO1 [Pseudomonas syringae pv.	-1
1139		gi|29171524|ref|NP_808708.1| traL protein [Pseudomonas syringae pv. tomato str.	-1
1140		gi|28867303|ref|NP_789922.1| hypothetical protein PSPTO_0063 [Pseudomonas syrin	0
1141		gi|28867578|ref|NP_790197.1| LacI family transcriptional regulator [Pseudomonas	0
1142		gi|28867639|ref|NP_790258.1| TldD/PmbA family protein [Pseudomonas syringae pv.	0
1143		gi|28867657|ref|NP_790276.1| signal recognition particle-docking protein FtsY [	0
1144		gi|28867691|ref|NP_790310.1| serine hydroxymethyltransferase [Pseudomonas syrin	0
1145		gi|28867804|ref|NP_790423.1| hypothetical protein PSPTO_0576 [Pseudomonas syrin	0
1146		gi|28867813|ref|NP_790432.1| hypothetical protein PSPTO_0585 [Pseudomonas syrin	0
1147		gi|28868160|ref|NP_790779.1| tellurium resistance protein TerZ [Pseudomonas syr	0
1148		gi|28868244|ref|NP_790863.1| cellulose synthase, catalytic subunit [Pseudomonas	0
1149		gi|28868366|ref|NP_790985.1| LuxR family transcriptional regulator [Pseudomonas	0
1150		gi|28868410|ref|NP_791029.1| hypothetical protein PSPTO_1197 [Pseudomonas syrin	0
1151		gi|28868501|ref|NP_791120.1| sensor histidine kinase [Pseudomonas syringae pv.	0
1152		gi|28868629|ref|NP_791248.1| rrf2 family protein [Pseudomonas syringae pv. toma	0
1153		gi|28868673|ref|NP_791292.1| hypothetical protein PSPTO_1466 [Pseudomonas syrin	0
1154		gi|28868697|ref|NP_791316.1| sensory box histidine kinase/response regulator [P	0
1155		gi|28868708|ref|NP_791327.1| TetR family transcriptional regulator [Pseudomonas	0
1156		gi|28868764|ref|NP_791383.1| alcohol dehydrogenase, class III [Pseudomonas syri	0
1157		gi|28868876|ref|NP_791495.1| xylulose-5-phosphate/fructose-6-phosphate phosphok	0
1158		gi|28868879|ref|NP_791498.1| sensor histidine kinase [Pseudomonas syringae pv.	0
1159		gi|28868912|ref|NP_791531.1| lipoprotein [Pseudomonas syringae pv. tomato str.	0
1160		gi|28868937|ref|NP_791556.1| fumarate hydratase, class II [Pseudomonas syringae	0
1161		gi|28869068|ref|NP_791687.1| alpha/beta fold family hydrolase [Pseudomonas syri	0
1162		gi|28869084|ref|NP_791703.1| 3-hydroxyisobutyrate dehydrogenase [Pseudomonas sy	0
1163		gi|28869132|ref|NP_791751.1| chemotaxis protein methyltransferase CheR [Pseudom	0
1164		gi|28869144|ref|NP_791763.1| flagellar basal-body rod protein FlgG [Pseudomonas	0
1165		gi|28869166|ref|NP_791785.1| flagellar protein FliJ [Pseudomonas syringae pv. t	0
1166		gi|28869187|ref|NP_791806.1| protein-glutamate methylesterase CheB [Pseudomonas	0
1167		gi|28869203|ref|NP_791822.1| PIN domain-containing protein [Pseudomonas syringa	0
1168		gi|28869224|ref|NP_791843.1| hypothetical protein PSPTO_2020 [Pseudomonas syrin	0
1169		gi|28869251|ref|NP_791870.1| HAD-superfamily hydrolase [Pseudomonas syringae pv	0
1170		gi|28869278|ref|NP_791897.1| hypothetical protein PSPTO_2074 [Pseudomonas syrin	0
1171		gi|28869525|ref|NP_792144.1| hypothetical protein PSPTO_2325 [Pseudomonas syrin	0
1172		gi|28869551|ref|NP_792170.1| group 2 family glycosyl transferase [Pseudomonas s	0
1173		gi|28869673|ref|NP_792292.1| methyl-accepting chemotaxis protein [Pseudomonas s	0
1174		gi|28869680|ref|NP_792299.1| class II aldolase/adducin domain-containing protei	0
1175		gi|28869757|ref|NP_792376.1| ATP-binding protein PhnN [Pseudomonas syringae pv.	0
1176		gi|28869768|ref|NP_792387.1| LysR family transcriptional regulator [Pseudomonas	0
1177		gi|28869772|ref|NP_792391.1| DNA-binding protein [Pseudomonas syringae pv. toma	0
1178		gi|28869824|ref|NP_792443.1| cation ABC transporter periplasmic cation-binding	0
1179		gi|28869934|ref|NP_792553.1| exodeoxyribonuclease III [Pseudomonas syringae pv.	0
1180		gi|28870036|ref|NP_792655.1| TonB-dependent receptor [Pseudomonas syringae pv.	0
1181		gi|28870045|ref|NP_792664.1| aldehyde oxidase and xanthine dehydrogenase family	0
1182		gi|28870115|ref|NP_792734.1| LamB/YcsF family protein [Pseudomonas syringae pv.	0
1183		gi|28870153|ref|NP_792772.1| molybdate ABC transporter ATP-binding protein [Pse	0
1184		gi|28870165|ref|NP_792784.1| hypothetical protein PSPTO_2987 [Pseudomonas syrin	0
1185		gi|28870174|ref|NP_792793.1| ribose ABC transporter periplasmic ribose-binding	0
1186		gi|28870211|ref|NP_792830.1| phosphoglucomutase, alpha-D-glucose phosphate-spec	0
1187		gi|28870215|ref|NP_792834.1| alcohol dehydrogenase, zinc-containing protein [Ps	0
1188		gi|28870225|ref|NP_792844.1| AraC family transcriptional regulator [Pseudomonas	0
1189		gi|28870229|ref|NP_792848.1| short chain dehydrogenase/reductase family oxidore	0
1190		gi|28870286|ref|NP_792905.1| UTP-glucose-1-phosphate uridylyltransferase [Pseud	0
1191		gi|28870307|ref|NP_792926.1| group 2 family glycosyl transferase [Pseudomonas s	0
1192		gi|28870328|ref|NP_792947.1| AsnC family transcriptional regulator [Pseudomonas	0
1193		gi|28870372|ref|NP_792991.1| hypothetical protein PSPTO_3203 [Pseudomonas syrin	0
1194		gi|28870544|ref|NP_793163.1| sensor histidine kinase [Pseudomonas syringae pv.	0
1195		gi|28870660|ref|NP_793279.1| iolE protein [Pseudomonas syringae pv. tomato str.	0
1196		gi|28870711|ref|NP_793330.1| fumarylacetoacetase [Pseudomonas syringae pv. toma	0
1197		gi|28870742|ref|NP_793361.1| catalase [Pseudomonas syringae pv. tomato str. DC3	0
1198		gi|28870774|ref|NP_793393.1| hypothetical protein PSPTO_3616 [Pseudomonas syrin	0
1199		gi|28870775|ref|NP_793394.1| MarR family transcriptional regulator [Pseudomonas	0
1200		gi|28870915|ref|NP_793534.1| hypothetical protein PSPTO_3760 [Pseudomonas syrin	0
1201		gi|28870938|ref|NP_793557.1| hypothetical protein PSPTO_3783 [Pseudomonas syrin	0
1202		gi|162533082|ref|YP_001621406.1| tRNA pseudouridine synthase A [Pseudomonas syr	0
1203		gi|28870979|ref|NP_793598.1| type IV pilus biogenesis protein PilZ [Pseudomonas	0
1204		gi|28870984|ref|NP_793603.1| 3-oxoacyl-(acyl-carrier-protein) synthase II [Pseu	0
1205		gi|28870996|ref|NP_793615.1| 3-deoxy-D-manno-octulosonate cytidylyltransferase	0
1206		gi|28871034|ref|NP_793653.1| polyamine ABC transporter ATP-binding protein [Pse	0
1207		gi|28871132|ref|NP_793751.1| porin D [Pseudomonas syringae pv. tomato str. DC30	0
1208		gi|28871414|ref|NP_794033.1| esterase/lipase/thioesterase family protein [Pseud	0
1209		gi|28871423|ref|NP_794042.1| hypothetical protein PSPTO_4286 [Pseudomonas syrin	0
1210		gi|28871440|ref|NP_794059.1| RND family efflux transporter MFP subunit [Pseudom	0
1211		gi|28871509|ref|NP_794128.1| sensor histidine kinase ColS [Pseudomonas syringae	0
1212		gi|28871557|ref|NP_794176.1| lipoprotein [Pseudomonas syringae pv. tomato str.	0
1213		gi|28871587|ref|NP_794206.1| ABC transporter ATP-binding protein [Pseudomonas s	0
1214		gi|28871631|ref|NP_794250.1| cell division protein FtsH [Pseudomonas syringae p	0
1215		gi|28871685|ref|NP_794304.1| ABC transporter ATP-binding protein [Pseudomonas s	0
1216		gi|28871691|ref|NP_794310.1| peptide ABC transporter periplasmic peptide-bindin	0
1217		gi|28871736|ref|NP_794355.1| site-specific recombinase, phage integrase family	0
1218		gi|28871765|ref|NP_794384.1| hypothetical protein PSPTO_4633 [Pseudomonas syrin	0
1219		gi|28871782|ref|NP_794401.1| aldehyde oxidase and xanthine dehydrogenase family	0
1220		gi|28871834|ref|NP_794453.1| coronamic acid synthetase CmaA [Pseudomonas syring	0
1221		gi|28871836|ref|NP_794455.1| coronamic acid synthetase CmaC [Pseudomonas syring	0
1222		gi|28871966|ref|NP_794585.1| type II/III secretion system protein [Pseudomonas	0
1223		gi|28872037|ref|NP_794656.1| azurin [Pseudomonas syringae pv. tomato str. DC300	0
1224		gi|28872038|ref|NP_794657.1| transglutaminase-like domain-containing protein [P	0
1225		gi|28872040|ref|NP_794659.1| transglutaminase-like superfamily domain-containin	0
1226		gi|28872055|ref|NP_794674.1| GTP-binding protein HflX [Pseudomonas syringae pv.	0
1227		gi|28872360|ref|NP_794979.1| amino acid ABC transporter ATP-binding protein [Ps	0
1228		gi|28872424|ref|NP_795043.1| hypothetical protein PSPTO_5312 [Pseudomonas syrin	0
1229		gi|28872530|ref|NP_795149.1| FHA domain-containing protein [Pseudomonas syringa	0
1230		gi|28872606|ref|NP_795225.1| L-asparaginase I [Pseudomonas syringae pv. tomato	0
1231		gi|28872636|ref|NP_795255.1| hypothetical protein PSPTO_5531 [Pseudomonas syrin	0
1232		gi|28872711|ref|NP_795330.1| inner membrane protein, 60 kDa [Pseudomonas syring	0
1233		gi|29171557|ref|NP_808603.1| hypothetical protein PSPTO_B0013 [Pseudomonas syri	0
1234		gi|28867247|ref|NP_789866.1| DNA gyrase subunit B [Pseudomonas syringae pv. tom	1
1235		gi|28867264|ref|NP_789883.1| DNA-binding protein [Pseudomonas syringae pv. toma	1
1236		gi|28867268|ref|NP_789887.1| hypothetical protein PSPTO_0026 [Pseudomonas syrin	1
1237		gi|28867276|ref|NP_789895.1| recombinase [Pseudomonas syringae pv. tomato str.	1
1238		gi|28867283|ref|NP_789902.1| hypothetical protein PSPTO_0041 [Pseudomonas syrin	1
1239		gi|28867309|ref|NP_789928.1| TonB system transport protein ExbB [Pseudomonas sy	1
1240		gi|28867326|ref|NP_789945.1| DNA repair protein RadC [Pseudomonas syringae pv.	1
1241		gi|28867330|ref|NP_789949.1| 50S ribosomal protein L33 [Pseudomonas syringae pv	1
1242		gi|28867346|ref|NP_789965.1| cytochrome c5 [Pseudomonas syringae pv. tomato str	1
1243		gi|28867368|ref|NP_789987.1| porphobilinogen deaminase [Pseudomonas syringae pv	1
1244		gi|28867370|ref|NP_789989.1| uroporphyrin-III C-methyltransferase [Pseudomonas	1
1245		gi|28867413|ref|NP_790032.1| quinone oxidoreductase [Pseudomonas syringae pv. t	1
1246		gi|28867418|ref|NP_790037.1| methionyl-tRNA formyltransferase [Pseudomonas syri	1
1247		gi|28867421|ref|NP_790040.1| molybdopterin oxidoreductase subunit alpha [Pseudo	1
1248		gi|28867429|ref|NP_790048.1| recombinase [Pseudomonas syringae pv. tomato str.	1
1249		gi|28867472|ref|NP_790091.1| prevent-host-death family protein [Pseudomonas syr	1
1250		gi|28867478|ref|NP_790097.1| hypothetical protein PSPTO_0246 [Pseudomonas syrin	1
1251		gi|28867486|ref|NP_790105.1| pyridine nucleotide-disulfide oxidoreductase famil	1
1252		gi|28867502|ref|NP_790121.1| biopolymer transport protein ExbB [Pseudomonas syr	1
1253		gi|28867504|ref|NP_790123.1| cysteine desulfurase [Pseudomonas syringae pv. tom	1
1254		gi|28867544|ref|NP_790163.1| cyclic nucleotide-binding protein [Pseudomonas syr	1
1255		gi|28867562|ref|NP_790181.1| hypothetical protein PSPTO_0331 [Pseudomonas syrin	1
1256		gi|28867576|ref|NP_790195.1| hypothetical protein PSPTO_0345 [Pseudomonas syrin	1
1257		gi|28867591|ref|NP_790210.1| GTP-binding protein TypA [Pseudomonas syringae pv.	1
1258		gi|28867629|ref|NP_790248.1| electron transfer flavoprotein subunit beta [Pseud	1
1259		gi|28867674|ref|NP_790293.1| RNA polymerase sigma-70 family protein [Pseudomona	1
1260		gi|28867707|ref|NP_790326.1| hypothetical protein PSPTO_0477 [Pseudomonas syrin	1
1261		gi|28867719|ref|NP_790338.1| ABC transporter ATP-binding protein [Pseudomonas s	1
1262		gi|28867736|ref|NP_790355.1| hypothetical protein PSPTO_0507 [Pseudomonas syrin	1
1263		gi|28867759|ref|NP_790378.1| hypothetical protein PSPTO_0530 [Pseudomonas syrin	1
1264		gi|28867765|ref|NP_790384.1| RNA polymerase sigma-70 factor [Pseudomonas syring	1
1265		gi|28867780|ref|NP_790399.1| pyridoxal phosphate biosynthetic protein PdxA [Pse	1
1266		gi|28867783|ref|NP_790402.1| hypothetical protein PSPTO_0555 [Pseudomonas syrin	1
1267		gi|28867787|ref|NP_790406.1| sensory box histidine kinase [Pseudomonas syringae	1
1268		gi|28867832|ref|NP_790451.1| N-acetyl-gamma-glutamyl-phosphate reductase [Pseud	1
1269		gi|28867854|ref|NP_790473.1| 50S ribosomal protein L3 [Pseudomonas syringae pv.	1
1270		gi|28867855|ref|NP_790474.1| 50S ribosomal protein L4 [Pseudomonas syringae pv.	1
1271		gi|28867856|ref|NP_790475.1| 50S ribosomal protein L23 [Pseudomonas syringae pv	1
1272		gi|28867890|ref|NP_790509.1| glycerol-3-phosphate ABC transporter permease [Pse	1
1273		gi|28867907|ref|NP_790526.1| outer membrane protein OmpW [Pseudomonas syringae	1
1274		gi|28867913|ref|NP_790532.1| hypothetical protein PSPTO_0685 [Pseudomonas syrin	1
1275		gi|28867927|ref|NP_790546.1| geranyltranstransferase [Pseudomonas syringae pv.	1
1276		gi|28867944|ref|NP_790563.1| DNA-binding protein [Pseudomonas syringae pv. toma	1
1277		gi|28867979|ref|NP_790598.1| hypothetical protein PSPTO_0751 [Pseudomonas syrin	1
1278		gi|28867983|ref|NP_790602.1| LysR family transcriptional regulator [Pseudomonas	1
1279		gi|28867990|ref|NP_790609.1| iron(III) dicitrate transport system, permease Fec	1
1280		gi|28867997|ref|NP_790616.1| ABC transporter ATP-binding protein [Pseudomonas s	1
1281		gi|28868015|ref|NP_790634.1| gamma-glutamyltranspeptidase [Pseudomonas syringae	1
1282		gi|28868026|ref|NP_790645.1| 50S ribosomal protein L27 [Pseudomonas syringae pv	1
1283		gi|28868030|ref|NP_790649.1| 30S ribosomal protein S20 [Pseudomonas syringae pv	1
1284		gi|28868045|ref|NP_790664.1| FAD-binding oxidoreductase [Pseudomonas syringae p	1
1285		gi|28868056|ref|NP_790675.1| clpB protein [Pseudomonas syringae pv. tomato str.	1
1286		gi|28868076|ref|NP_790695.1| ParA family protein [Pseudomonas syringae pv. toma	1
1287		gi|28868090|ref|NP_790709.1| hypothetical protein PSPTO_0869 [Pseudomonas syrin	1
1288		gi|28868094|ref|NP_790713.1| nikkomycin biosynthesis domain-containing protein	1
1289		gi|28868095|ref|NP_790714.1| hypothetical protein PSPTO_0875 [Pseudomonas syrin	1
1290		gi|28868110|ref|NP_790729.1| sucrose porin precursor [Pseudomonas syringae pv.	1
1291		gi|28868145|ref|NP_790764.1| type IV pilus biogenesis protein PilC [Pseudomonas	1
1292		gi|28868159|ref|NP_790778.1| HAD-superfamily hydrolase [Pseudomonas syringae pv	1
1293		gi|28868165|ref|NP_790784.1| tellurium resistance protein TerE [Pseudomonas syr	1
1294		gi|28868173|ref|NP_790792.1| fructose repressor FruR [Pseudomonas syringae pv.	1
1295		gi|28868178|ref|NP_790797.1| hypothetical protein PSPTO_0958 [Pseudomonas syrin	1
1296		gi|28868265|ref|NP_790884.1| hypothetical protein PSPTO_1048 [Pseudomonas syrin	1
1297		gi|28868274|ref|NP_790893.1| hypothetical protein PSPTO_1057 [Pseudomonas syrin	1
1298		gi|28868329|ref|NP_790948.1| hypothetical protein PSPTO_1114 [Pseudomonas syrin	1
1299		gi|28868336|ref|NP_790955.1| deoxyribodipyrimidine photolyase [Pseudomonas syri	1
1300		gi|28868359|ref|NP_790978.1| lipoprotein [Pseudomonas syringae pv. tomato str.	1
1301		gi|28868386|ref|NP_791005.1| FAD/FMN-binding oxidoreductase [Pseudomonas syring	1
1302		gi|28868404|ref|NP_791023.1| hypothetical protein PSPTO_1191 [Pseudomonas syrin	1
1303		gi|28868418|ref|NP_791037.1| ribosomal subunit interface protein [Pseudomonas s	1
1304		gi|28868430|ref|NP_791049.1| outer membrane efflux protein [Pseudomonas syringa	1
1305		gi|28868462|ref|NP_791081.1| hypothetical protein PSPTO_1251 [Pseudomonas syrin	1
1306		gi|28868487|ref|NP_791106.1| glycine dehydrogenase [Pseudomonas syringae pv. to	1
1307		gi|28868499|ref|NP_791118.1| glucokinase [Pseudomonas syringae pv. tomato str.	1
1308		gi|28868535|ref|NP_791154.1| cytochrome o ubiquinol oxidase subunit III [Pseudo	1
1309		gi|28868547|ref|NP_791166.1| hypothetical protein PSPTO_1339 [Pseudomonas syrin	1
1310		gi|28868549|ref|NP_791168.1| hypothetical protein PSPTO_1341 [Pseudomonas syrin	1
1311		gi|28868565|ref|NP_791184.1| aliphatic amidase [Pseudomonas syringae pv. tomato	1
1312		gi|28868584|ref|NP_791203.1| type III chaperone ShcE [Pseudomonas syringae pv.	1
1313		gi|281494529|ref|YP_003355053.1| hypothetical protein PSPTO_5622 [Pseudomonas s	1
1314		gi|28868616|ref|NP_791235.1| hypothetical protein PSPTO_1409 [Pseudomonas syrin	1
1315		gi|28868634|ref|NP_791253.1| chaperone protein HscA [Pseudomonas syringae pv. t	1
1316		gi|162533076|ref|NP_791270.3| 2-isopropylmalate synthase [Pseudomonas syringae	1
1317		gi|28868677|ref|NP_791296.1| CBS domain-containing protein [Pseudomonas syringa	1
1318		gi|28868692|ref|NP_791311.1| hypothetical protein PSPTO_1485 [Pseudomonas syrin	1
1319		gi|28868694|ref|NP_791313.1| hypothetical protein PSPTO_1487 [Pseudomonas syrin	1
1320		gi|28868698|ref|NP_791317.1| hypothetical protein PSPTO_1491 [Pseudomonas syrin	1
1321		gi|28868710|ref|NP_791329.1| lipoprotein [Pseudomonas syringae pv. tomato str.	1
1322		gi|28868727|ref|NP_791346.1| hypothetical protein PSPTO_1521 [Pseudomonas syrin	1
1323		gi|28868765|ref|NP_791384.1| esterase [Pseudomonas syringae pv. tomato str. DC3	1
1324		gi|28868770|ref|NP_791389.1| lipoprotein NlpD [Pseudomonas syringae pv. tomato	1
1325		gi|28868789|ref|NP_791408.1| hypothetical protein PSPTO_1583 [Pseudomonas syrin	1
1326		gi|28868819|ref|NP_791438.1| LuxR family transcriptional regulator [Pseudomonas	1
1327		gi|28868842|ref|NP_791461.1| hypothetical protein PSPTO_1636 [Pseudomonas syrin	1
1328		gi|28868854|ref|NP_791473.1| aerotaxis receptor [Pseudomonas syringae pv. tomat	1
1329		gi|28868856|ref|NP_791475.1| autotransporter [Pseudomonas syringae pv. tomato s	1
1330		gi|28868871|ref|NP_791490.1| hypothetical protein PSPTO_1665 [Pseudomonas syrin	1
1331		gi|28868877|ref|NP_791496.1| ribonucleoside-diphosphate reductase subunit alpha	1
1332		gi|28868901|ref|NP_791520.1| MazG family protein [Pseudomonas syringae pv. toma	1
1333		gi|28868913|ref|NP_791532.1| L-sorbosone dehydrogenase [Pseudomonas syringae pv	1
1334		gi|28868919|ref|NP_791538.1| cobyric acid synthase [Pseudomonas syringae pv. to	1
1335		gi|28868983|ref|NP_791602.1| thiopurine s-methyltransferase [Pseudomonas syring	1
1336		gi|28868989|ref|NP_791608.1| hypothetical protein PSPTO_1783 [Pseudomonas syrin	1
1337		gi|28868996|ref|NP_791615.1| acyl-CoA dehydrogenase family protein [Pseudomonas	1
1338		gi|28869024|ref|NP_791643.1| transporter [Pseudomonas syringae pv. tomato str.	1
1339		gi|28869054|ref|NP_791673.1| hypothetical protein PSPTO_1849 [Pseudomonas syrin	1
1340		gi|28869066|ref|NP_791685.1| short chain dehydrogenase/reductase family oxidore	1
1341		gi|28869115|ref|NP_791734.1| response regulator/TPR domain-containing protein [	1
1342		gi|28869122|ref|NP_791741.1| group 2 family glycosyl transferase [Pseudomonas s	1
1343		gi|28869135|ref|NP_791754.1| hypothetical protein PSPTO_1931 [Pseudomonas syrin	1
1344		gi|28869156|ref|NP_791775.1| flagellar protein FliS [Pseudomonas syringae pv. t	1
1345		gi|28869208|ref|NP_791827.1| cytochrome c oxidase, cbb3-type subunit I [Pseudom	1
1346		gi|28869246|ref|NP_791865.1| hypothetical protein PSPTO_2042 [Pseudomonas syrin	1
1347		gi|28869247|ref|NP_791866.1| chorismate synthase [Pseudomonas syringae pv. toma	1
1348		gi|28869249|ref|NP_791868.1| class II aldolase/adducin domain-containing protei	1
1349		gi|28869257|ref|NP_791876.1| hypothetical protein PSPTO_2053 [Pseudomonas syrin	1
1350		gi|28869291|ref|NP_791910.1| hypothetical protein PSPTO_2087 [Pseudomonas syrin	1
1351		gi|28869300|ref|NP_791919.1| hypothetical protein PSPTO_2096 [Pseudomonas syrin	1
1352		gi|28869302|ref|NP_791921.1| isochorismatase family protein [Pseudomonas syring	1
1353		gi|28869315|ref|NP_791934.1| GTP cyclohydrolase I [Pseudomonas syringae pv. tom	1
1354		gi|28869317|ref|NP_791936.1| hypothetical protein PSPTO_2114 [Pseudomonas syrin	1
1355		gi|28869325|ref|NP_791944.1| hypothetical protein PSPTO_2122 [Pseudomonas syrin	1
1356		gi|28869344|ref|NP_791963.1| cation ABC transporter periplasmic cation-binding	1
1357		gi|28869371|ref|NP_791990.1| 4-hydroxybenzoyl-CoA thioesterase domain-containin	1
1358		gi|28869379|ref|NP_791998.1| aspartate-semialdehyde dehydrogenase [Pseudomonas	1
1359		gi|28869390|ref|NP_792009.1| lipoprotein [Pseudomonas syringae pv. tomato str.	1
1360		gi|28869398|ref|NP_792017.1| succinate dehydrogenase, hydrophobic membrane anch	1
1361		gi|28869407|ref|NP_792026.1| hypothetical protein PSPTO_2205 [Pseudomonas syrin	1
1362		gi|28869409|ref|NP_792028.1| lipoprotein [Pseudomonas syringae pv. tomato str.	1
1363		gi|28869431|ref|NP_792050.1| chaperone protein PapD [Pseudomonas syringae pv. t	1
1364		gi|28869433|ref|NP_792052.1| YD repeat-containing protein [Pseudomonas syringae	1
1365		gi|28869446|ref|NP_792065.1| potassium-transporting ATPase subunit C [Pseudomon	1
1366		gi|28869468|ref|NP_792087.1| acyl-CoA thioesterase I [Pseudomonas syringae pv.	1
1367		gi|28869476|ref|NP_792095.1| 2-dehydropantoate 2-reductase [Pseudomonas syringa	1
1368		gi|28869516|ref|NP_792135.1| sensor histidine kinase/response regulator [Pseudo	1
1369		gi|28869520|ref|NP_792139.1| hypothetical protein PSPTO_2320 [Pseudomonas syrin	1
1370		gi|28869531|ref|NP_792150.1| hypothetical protein PSPTO_2333 [Pseudomonas syrin	1
1371		gi|28869534|ref|NP_792153.1| hypothetical protein PSPTO_2336 [Pseudomonas syrin	1
1372		gi|28869544|ref|NP_792163.1| 4-hydroxyphenylpyruvate dioxygenase [Pseudomonas s	1
1373		gi|28869556|ref|NP_792175.1| ureidoglycolate dehydrogenase [Pseudomonas syringa	1
1374		gi|28869567|ref|NP_792186.1| ribose operon repressor [Pseudomonas syringae pv.	1
1375		gi|28869597|ref|NP_792216.1| transketolase, N-terminal subunit [Pseudomonas syr	1
1376		gi|28869601|ref|NP_792220.1| xenobiotic reductase A [Pseudomonas syringae pv. t	1
1377		gi|28869616|ref|NP_792235.1| amidase [Pseudomonas syringae pv. tomato str. DC30	1
1378		gi|28869620|ref|NP_792239.1| monooxygenase, NtaA/SnaA/SoxA family [Pseudomonas	1
1379		gi|28869641|ref|NP_792260.1| metallo-beta-lactamase superfamily protein [Pseudo	1
1380		gi|28869643|ref|NP_792262.1| methyl-accepting chemotaxis protein [Pseudomonas s	1
1381		gi|28869662|ref|NP_792281.1| hypothetical protein PSPTO_2469 [Pseudomonas syrin	1
1382		gi|28869676|ref|NP_792295.1| TonB system transport protein ExbD [Pseudomonas sy	1
1383		gi|28869692|ref|NP_792311.1| manganese transport protein MntH [Pseudomonas syri	1
1384		gi|28869714|ref|NP_792333.1| hypothetical protein PSPTO_2521 [Pseudomonas syrin	1
1385		gi|28869739|ref|NP_792358.1| clpB protein [Pseudomonas syringae pv. tomato str.	1
1386		gi|28869740|ref|NP_792359.1| sigma-54 dependent transcriptional regulator [Pseu	1
1387		gi|28869743|ref|NP_792362.1| hypothetical protein PSPTO_2552 [Pseudomonas syrin	1
1388		gi|28869783|ref|NP_792402.1| multidrug resistance protein, AcrA/AcrE family [Ps	1
1389		gi|28869787|ref|NP_792406.1| yersiniabactin synthetase, salycilate ligase compo	1
1390		gi|28869794|ref|NP_792413.1| ABC transporter ATP-binding/permease [Pseudomonas	1
1391		gi|28869808|ref|NP_792427.1| acetylornithine aminotransferase [Pseudomonas syri	1
1392		gi|28869822|ref|NP_792441.1| cation ABC transporter ATP-binding protein [Pseudo	1
1393		gi|28869831|ref|NP_792450.1| sensor histidine kinase [Pseudomonas syringae pv.	1
1394		gi|28869835|ref|NP_792454.1| TetR family transcriptional regulator [Pseudomonas	1
1395		gi|28869857|ref|NP_792476.1| hypothetical protein PSPTO_2669 [Pseudomonas syrin	1
1396		gi|28869877|ref|NP_792496.1| LysR family transcriptional regulator [Pseudomonas	1
1397		gi|28869891|ref|NP_792510.1| D-mannonate oxidoreductase [Pseudomonas syringae p	1
1398		gi|28869901|ref|NP_792520.1| protein-glutamate methylesterase [Pseudomonas syri	1
1399		gi|28869939|ref|NP_792558.1| thiol peroxidase [Pseudomonas syringae pv. tomato	1
1400		gi|28869999|ref|NP_792618.1| peptide ABC transporter periplasmic peptide-bindin	1
1401		gi|28870000|ref|NP_792619.1| hypothetical protein PSPTO_2815 [Pseudomonas syrin	1
1402		gi|28870010|ref|NP_792629.1| iron-sulfur cluster-binding protein, Rieske family	1
1403		gi|28870013|ref|NP_792632.1| transcriptional regulator SyrR [Pseudomonas syring	1
1404		gi|28870043|ref|NP_792662.1| 4Fe-4S binding domain-containing protein [Pseudomo	1
1405		gi|28870052|ref|NP_792671.1| hypothetical protein PSPTO_2870 [Pseudomonas syrin	1
1406		gi|28870084|ref|NP_792703.1| vanillate O-demethylase oxidoreductase [Pseudomona	1
1407		gi|28870107|ref|NP_792726.1| DnaJ domain-containing protein [Pseudomonas syring	1
1408		gi|28870114|ref|NP_792733.1| hypothetical protein PSPTO_2935 [Pseudomonas syrin	1
1409		gi|28870117|ref|NP_792736.1| hypothetical protein PSPTO_2938 [Pseudomonas syrin	1
1410		gi|28870119|ref|NP_792738.1| thiolase family protein [Pseudomonas syringae pv.	1
1411		gi|28870123|ref|NP_792742.1| p-hydroxycinnamoyl CoA hydratase/lyase [Pseudomona	1
1412		gi|28870133|ref|NP_792752.1| AraC family transcriptional regulator [Pseudomonas	1
1413		gi|28870142|ref|NP_792761.1| hypothetical protein PSPTO_2964 [Pseudomonas syrin	1
1414		gi|28870151|ref|NP_792770.1| molybdate ABC transporter periplasmic molybdate-bi	1
1415		gi|28870176|ref|NP_792795.1| hypothetical protein PSPTO_2998 [Pseudomonas syrin	1
1416		gi|28870188|ref|NP_792807.1| amino acid ABC transporter permease [Pseudomonas s	1
1417		gi|28870192|ref|NP_792811.1| hypothetical protein PSPTO_3016 [Pseudomonas syrin	1
1418		gi|28870203|ref|NP_792822.1| phospho-2-dehydro-3-deoxyheptonate aldolase [Pseud	1
1419		gi|28870218|ref|NP_792837.1| 5'-nucleotidase [Pseudomonas syringae pv. tomato s	1
1420		gi|28870252|ref|NP_792871.1| NADH:flavin oxidoreductase / NADH oxidase family p	1
1421		gi|28870265|ref|NP_792884.1| nickel ABC transporter permease [Pseudomonas syrin	1
1422		gi|300781816|ref|YP_003778211.1| hypothetical protein PSPTO_5643 [Pseudomonas s	1
1423		gi|28870270|ref|NP_792889.1| hypothetical protein PSPTO_3096 [Pseudomonas syrin	1
1424		gi|28870288|ref|NP_792907.1| hypothetical protein PSPTO_3115 [Pseudomonas syrin	1
1425		gi|28870291|ref|NP_792910.1| DNA alkylation damage repair protein AlkB [Pseudom	1
1426		gi|28870296|ref|NP_792915.1| hypothetical protein PSPTO_3123 [Pseudomonas syrin	1
1427		gi|28870311|ref|NP_792930.1| 3-oxoadipate enol-lactone hydrolase [Pseudomonas s	1
1428		gi|28870417|ref|NP_793036.1| dipeptide ABC transporter ATP-binding protein [Pse	1
1429		gi|28870433|ref|NP_793052.1| phosphate ABC transporter periplasmic phosphate-bi	1
1430		gi|28870475|ref|NP_793094.1| general secretion pathway protein K [Pseudomonas s	1
1431		gi|28870478|ref|NP_793097.1| general secretion pathway protein H [Pseudomonas s	1
1432		gi|28870518|ref|NP_793137.1| hypothetical protein PSPTO_3354 [Pseudomonas syrin	1
1433		gi|28870525|ref|NP_793144.1| hypothetical protein PSPTO_3361 [Pseudomonas syrin	1
1434		gi|28870547|ref|NP_793166.1| hypothetical protein PSPTO_3383 [Pseudomonas syrin	1
1435		gi|28870579|ref|NP_793198.1| hypothetical protein PSPTO_3415 [Pseudomonas syrin	1
1436		gi|28870593|ref|NP_793212.1| DNA-binding protein [Pseudomonas syringae pv. toma	1
1437		gi|28870622|ref|NP_793241.1| glycerophosphoryl diester phosphodiesterase [Pseud	1
1438		gi|28870623|ref|NP_793242.1| TonB-dependent siderophore receptor [Pseudomonas s	1
1439		gi|28870636|ref|NP_793255.1| potassium efflux system protein PhaF [Pseudomonas	1
1440		gi|28870640|ref|NP_793259.1| hypothetical protein PSPTO_3479 [Pseudomonas syrin	1
1441		gi|28870661|ref|NP_793280.1| iolC protein [Pseudomonas syringae pv. tomato str.	1
1442		gi|28870701|ref|NP_793320.1| LysR family transcriptional regulator [Pseudomonas	1
1443		gi|28870713|ref|NP_793332.1| IclR family transcriptional regulator [Pseudomonas	1
1444		gi|28870735|ref|NP_793354.1| hypothetical protein PSPTO_3575 [Pseudomonas syrin	1
1445		gi|28870738|ref|NP_793357.1| hypothetical protein PSPTO_3578 [Pseudomonas syrin	1
1446		gi|28870750|ref|NP_793369.1| HAD-superfamily hydrolase [Pseudomonas syringae pv	1
1447		gi|28870783|ref|NP_793402.1| sulfate ABC transporter periplasmic sulfate-bindin	1
1448		gi|28870815|ref|NP_793434.1| xanthine dehydrogenase, N-terminal subunit [Pseudo	1
1449		gi|28870848|ref|NP_793467.1| hypothetical protein PSPTO_3693 [Pseudomonas syrin	1
1450		gi|28870895|ref|NP_793514.1| ABC transporter ATP-binding protein [Pseudomonas s	1
1451		gi|28870896|ref|NP_793515.1| sigma-54 dependent transcriptional regulator [Pseu	1
1452		gi|28870945|ref|NP_793564.1| hypothetical protein PSPTO_3790 [Pseudomonas syrin	1
1453		gi|28870952|ref|NP_793571.1| hypothetical protein PSPTO_3797 [Pseudomonas syrin	1
1454		gi|28870974|ref|NP_793593.1| hypothetical protein PSPTO_3820 [Pseudomonas syrin	1
1455		gi|28870977|ref|NP_793596.1| hypothetical protein PSPTO_3823 [Pseudomonas syrin	1
1456		gi|28870988|ref|NP_793607.1| fatty acid/phospholipid synthesis protein PlsX [Ps	1
1457		gi|28871002|ref|NP_793621.1| Rhs element Vgr protein [Pseudomonas syringae pv.	1
1458		gi|28871004|ref|NP_793623.1| hypothetical protein PSPTO_3851 [Pseudomonas syrin	1
1459		gi|28871070|ref|NP_793689.1| hypothetical protein PSPTO_3918 [Pseudomonas syrin	1
1460		gi|28871078|ref|NP_793697.1| hypothetical protein PSPTO_3927 [Pseudomonas syrin	1
1461		gi|28871085|ref|NP_793704.1| hypothetical protein PSPTO_3935 [Pseudomonas syrin	1
1462		gi|28871092|ref|NP_793711.1| hypothetical protein PSPTO_3945 [Pseudomonas syrin	1
1463		gi|28871102|ref|NP_793721.1| AhpC/Tsa family protein [Pseudomonas syringae pv.	1
1464		gi|28871124|ref|NP_793743.1| crossover junction endodeoxyribonuclease RuvC [Pse	1
1465		gi|28871160|ref|NP_793779.1| hypothetical protein PSPTO_4017 [Pseudomonas syrin	1
1466		gi|28871165|ref|NP_793784.1| hypothetical protein PSPTO_4022 [Pseudomonas syrin	1
1467		gi|28871179|ref|NP_793798.1| hypothetical protein PSPTO_4036 [Pseudomonas syrin	1
1468		gi|28871189|ref|NP_793808.1| tail tape measure protein [Pseudomonas syringae pv	1
1469		gi|28871190|ref|NP_793809.1| hypothetical protein PSPTO_4047 [Pseudomonas syrin	1
1470		gi|28871205|ref|NP_793824.1| mandelate racemase/muconate lactonizing enzyme fam	1
1471		gi|28871223|ref|NP_793842.1| DNA-binding response regulator, LuxR family [Pseud	1
1472		gi|28871276|ref|NP_793895.1| hypothetical protein PSPTO_4134 [Pseudomonas syrin	1
1473		gi|28871295|ref|NP_793914.1| hypothetical protein PSPTO_4153 [Pseudomonas syrin	1
1474		gi|28871296|ref|NP_793915.1| hypothetical protein PSPTO_4154 [Pseudomonas syrin	1
1475		gi|28871302|ref|NP_793921.1| bacterioferritin [Pseudomonas syringae pv. tomato	1
1476		gi|28871303|ref|NP_793922.1| glutaredoxin-like protein [Pseudomonas syringae pv	1
1477		gi|28871312|ref|NP_793931.1| glycerol-3-phosphate dehydrogenase [Pseudomonas sy	1
1478		gi|28871313|ref|NP_793932.1| amino acid ABC transporter periplasmic amino acid-	1
1479		gi|28871333|ref|NP_793952.1| hypothetical protein PSPTO_4191 [Pseudomonas syrin	1
1480		gi|28871336|ref|NP_793955.1| hypothetical protein PSPTO_4194 [Pseudomonas syrin	1
1481		gi|28871390|ref|NP_794009.1| DNA-binding protein [Pseudomonas syringae pv. toma	1
1482		gi|28871396|ref|NP_794015.1| NADH:flavin oxidoreductase/NADH oxidase family pro	1
1483		gi|28871397|ref|NP_794016.1| 4-oxalocrotonate tautomerase family protein [Pseud	1
1484		gi|28871413|ref|NP_794032.1| LysR family transcriptional regulator [Pseudomonas	1
1485		gi|28871437|ref|NP_794056.1| drug resistance transporter, EmrB/QacA family [Pse	1
1486		gi|28871444|ref|NP_794063.1| 3-oxoadipyl-CoA thiolase [Pseudomonas syringae pv.	1
1487		gi|28871475|ref|NP_794094.1| iron-sulfur-binding oxidoreductase [Pseudomonas sy	1
1488		gi|28871477|ref|NP_794096.1| insecticidal toxin protein [Pseudomonas syringae p	1
1489		gi|28871488|ref|NP_794107.1| hydrolase [Pseudomonas syringae pv. tomato str. DC	1
1490		gi|28871489|ref|NP_794108.1| hypothetical protein PSPTO_4353 [Pseudomonas syrin	1
1491		gi|28871508|ref|NP_794127.1| hypothetical protein PSPTO_4372 [Pseudomonas syrin	1
1492		gi|28871511|ref|NP_794130.1| PAP2 superfamily protein [Pseudomonas syringae pv.	1
1493		gi|28871521|ref|NP_794140.1| Rhs element Vgr protein [Pseudomonas syringae pv.	1
1494		gi|28871547|ref|NP_794166.1| UDP-N-acetylmuramoylalanyl-D-glutamyl-2,6-diaminop	1
1495		gi|28871563|ref|NP_794182.1| ATPase [Pseudomonas syringae pv. tomato str. DC300	1
1496		gi|28871564|ref|NP_794183.1| tryptophanyl-tRNA synthetase [Pseudomonas syringae	1
1497		gi|28871589|ref|NP_794208.1| ribosomal subunit interface protein [Pseudomonas s	1
1498		gi|28871605|ref|NP_794224.1| rod shape-determining protein MreD [Pseudomonas sy	1
1499		gi|28871636|ref|NP_794255.1| carbamoyl-phosphate synthase, small subunit [Pseud	1
1500		gi|28871637|ref|NP_794256.1| dihydrodipicolinate reductase [Pseudomonas syringa	1
1501		gi|28871648|ref|NP_794267.1| sodium-dependent transporter [Pseudomonas syringae	1
1502		gi|28871655|ref|NP_794274.1| hypothetical protein PSPTO_4521 [Pseudomonas syrin	1
1503		gi|28871663|ref|NP_794282.1| hypothetical protein PSPTO_4529 [Pseudomonas syrin	1
1504		gi|28871673|ref|NP_794292.1| LuxR family transcriptional regulator [Pseudomonas	1
1505		gi|28871677|ref|NP_794296.1| GAF domain/GGDEF domain/EAL domain-containing prot	1
1506		gi|28871683|ref|NP_794302.1| dihydrodipicolinate synthetase family protein [Pse	1
1507		gi|28871693|ref|NP_794312.1| dipeptide ABC transporter periplasmic dipeptide-bi	1
1508		gi|28871718|ref|NP_794337.1| hypothetical protein PSPTO_4586 [Pseudomonas syrin	1
1509		gi|28871731|ref|NP_794350.1| type III chaperone ShcS1 [Pseudomonas syringae pv.	1
1510		gi|28871740|ref|NP_794359.1| site-specific recombinase, phage integrase family	1
1511		gi|28871790|ref|NP_794409.1| hypothetical protein PSPTO_4658 [Pseudomonas syrin	1
1512		gi|28871793|ref|NP_794412.1| GNAT family acetyltransferase [Pseudomonas syringa	1
1513		gi|28871802|ref|NP_794421.1| hypothetical protein PSPTO_4670 [Pseudomonas syrin	1
1514		gi|28871804|ref|NP_794423.1| hypothetical protein PSPTO_4672 [Pseudomonas syrin	1
1515		gi|28871814|ref|NP_794433.1| coronafacic acid synthetase component [Pseudomonas	1
1516		gi|28871867|ref|NP_794486.1| UvrD/REP helicase family protein [Pseudomonas syri	1
1517		gi|28871888|ref|NP_794507.1| hypothetical protein PSPTO_4772 [Pseudomonas syrin	1
1518		gi|28871923|ref|NP_794542.1| apolipoprotein N-acyltransferase [Pseudomonas syri	1
1519		gi|28871936|ref|NP_794555.1| D-alanyl-D-alanine carboxypeptidase [Pseudomonas s	1
1520		gi|28871948|ref|NP_794567.1| sensory box histidine kinase [Pseudomonas syringae	1
1521		gi|28871968|ref|NP_794587.1| type II/IV secretion system protein [Pseudomonas s	1
1522		gi|28871971|ref|NP_794590.1| TPR domain-containing protein [Pseudomonas syringa	1
1523		gi|28871975|ref|NP_794594.1| acetyl-CoA carboxylase, biotin carboxyl carrier pr	1
1524		gi|28871978|ref|NP_794597.1| hypothetical protein PSPTO_4863 [Pseudomonas syrin	1
1525		gi|28871979|ref|NP_794598.1| TIM-barrel protein , NifR3 family [Pseudomonas syr	1
1526		gi|28871980|ref|NP_794599.1| DNA-binding protein Fis [Pseudomonas syringae pv.	1
1527		gi|28871997|ref|NP_794616.1| hypothetical protein PSPTO_4882 [Pseudomonas syrin	1
1528		gi|28872033|ref|NP_794652.1| high affinity branched-chain amino acid ABC transp	1
1529		gi|28872034|ref|NP_794653.1| LysR family transcriptional regulator [Pseudomonas	1
1530		gi|28872068|ref|NP_794687.1| hypothetical protein PSPTO_4954 [Pseudomonas syrin	1
1531		gi|28872084|ref|NP_794703.1| YD repeat-containing protein [Pseudomonas syringae	1
1532		gi|28872096|ref|NP_794715.1| hypothetical protein PSPTO_4982 [Pseudomonas syrin	1
1533		gi|28872117|ref|NP_794736.1| ADP-heptose--LPS heptosyltransferase II [Pseudomon	1
1534		gi|28872158|ref|NP_794777.1| NLP/P60 family protein [Pseudomonas syringae pv. t	1
1535		gi|28872159|ref|NP_794778.1| twitching motility protein [Pseudomonas syringae p	1
1536		gi|28872167|ref|NP_794786.1| hypothetical protein PSPTO_5053 [Pseudomonas syrin	1
1537		gi|28872182|ref|NP_794801.1| 5,10-methylenetetrahydrofolate reductase [Pseudomo	1
1538		gi|28872191|ref|NP_794810.1| malonate utilization transcriptional regulator [Ps	1
1539		gi|28872195|ref|NP_794814.1| malonate decarboxylase subunit [Pseudomonas syring	1
1540		gi|28872209|ref|NP_794828.1| AMP-binding enzyme family protein [Pseudomonas syr	1
1541		gi|28872225|ref|NP_794844.1| major facilitator superfamily protein [Pseudomonas	1
1542		gi|28872229|ref|NP_794848.1| RpiR family transcriptional regulator [Pseudomonas	1
1543		gi|28872233|ref|NP_794852.1| amidase family protein [Pseudomonas syringae pv. t	1
1544		gi|28872242|ref|NP_794861.1| type IV pilus biogenesis protein PilP [Pseudomonas	1
1545		gi|28872275|ref|NP_794894.1| D-tyrosyl-tRNA(Tyr) deacylase [Pseudomonas syringa	1
1546		gi|28872280|ref|NP_794899.1| fructose-1,6-bisphosphatase [Pseudomonas syringae	1
1547		gi|28872329|ref|NP_794948.1| sigma-54-binding protein [Pseudomonas syringae pv.	1
1548		gi|28872361|ref|NP_794980.1| exopolyphosphatase [Pseudomonas syringae pv. tomat	1
1549		gi|28872383|ref|NP_795002.1| histidine transporter, periplasmic histidine-bindi	1
1550		gi|28872387|ref|NP_795006.1| histidine ammonia-lyase [Pseudomonas syringae pv.	1
1551		gi|28872420|ref|NP_795039.1| aminotransferase, class III [Pseudomonas syringae	1
1552		gi|28872423|ref|NP_795042.1| TetR family transcriptional regulator [Pseudomonas	1
1553		gi|28872435|ref|NP_795054.1| TrmH family RNA methyltransferase [Pseudomonas syr	1
1554		gi|28872443|ref|NP_795062.1| hypothetical protein PSPTO_5331 [Pseudomonas syrin	1
1555		gi|28872448|ref|NP_795067.1| hypothetical protein PSPTO_5336 [Pseudomonas syrin	1
1556		gi|28872468|ref|NP_795087.1| amino acid ABC transporter ATP-binding protein [Ps	1
1557		gi|28872472|ref|NP_795091.1| hypothetical protein PSPTO_5361 [Pseudomonas syrin	1
1558		gi|28872486|ref|NP_795105.1| LamB/YcsF family protein [Pseudomonas syringae pv.	1
1559		gi|28872498|ref|NP_795117.1| hypothetical protein PSPTO_5390 [Pseudomonas syrin	1
1560		gi|28872514|ref|NP_795133.1| formate dehydrogenase accessory protein FdhD [Pseu	1
1561		gi|28872527|ref|NP_795146.1| hypothetical protein PSPTO_5419 [Pseudomonas syrin	1
1562		gi|28872528|ref|NP_795147.1| hypothetical protein PSPTO_5420 [Pseudomonas syrin	1
1563		gi|28872529|ref|NP_795148.1| lipoprotein [Pseudomonas syringae pv. tomato str.	1
1564		gi|28872559|ref|NP_795178.1| aldo/keto reductase family oxidoreductase [Pseudom	1
1565		gi|28872570|ref|NP_795189.1| acetyl-CoA hydrolase/transferase family protein [P	1
1566		gi|28872586|ref|NP_795205.1| hypothetical protein PSPTO_5481 [Pseudomonas syrin	1
1567		gi|28872593|ref|NP_795212.1| major facilitator family transporter [Pseudomonas	1
1568		gi|28872600|ref|NP_795219.1| hypothetical protein PSPTO_5495 [Pseudomonas syrin	1
1569		gi|28872603|ref|NP_795222.1| LysR family transcriptional regulator [Pseudomonas	1
1570		gi|28872617|ref|NP_795236.1| LysR family transcriptional regulator [Pseudomonas	1
1571		gi|28872618|ref|NP_795237.1| hypothetical protein PSPTO_5513 [Pseudomonas syrin	1
1572		gi|28872622|ref|NP_795241.1| hypothetical protein PSPTO_5517 [Pseudomonas syrin	1
1573		gi|28872630|ref|NP_795249.1| hypothetical protein PSPTO_5525 [Pseudomonas syrin	1
1574		gi|28872665|ref|NP_795284.1| TonB-dependent receptor [Pseudomonas syringae pv.	1
1575		gi|29171550|ref|NP_808596.1| phosphoesterase family protein [Pseudomonas syring	1
1576		gi|29171559|ref|NP_808605.1| hypothetical protein PSPTO_B0016 [Pseudomonas syri	1
1577		gi|29171561|ref|NP_808607.1| plasmid stability protein StbC [Pseudomonas syring	1
1578		gi|29171589|ref|NP_808635.1| pilT protein, putative [Pseudomonas syringae pv. t	1
1579		gi|29171599|ref|NP_808645.1| traM protein [Pseudomonas syringae pv. tomato str.	1
1580		gi|29171612|ref|NP_808658.1| PilT domain-containing protein [Pseudomonas syring	1
1581		gi|29171491|ref|NP_808675.1| plasmid partition protein ParB, truncated [Pseudom	1
1582		gi|29171501|ref|NP_808685.1| mobilization protein MobC, putative [Pseudomonas s	1
1583		gi|28867293|ref|NP_789912.1| hypothetical protein PSPTO_0052 [Pseudomonas syrin	2
1584		gi|28867361|ref|NP_789980.1| hypothetical protein PSPTO_0121 [Pseudomonas syrin	2
1585		gi|28867388|ref|NP_790007.1| oligopeptide transporter, OPT family [Pseudomonas	2
1586		gi|28867445|ref|NP_790064.1| proteic killer protein [Pseudomonas syringae pv. t	2
1587		gi|28867528|ref|NP_790147.1| hypothetical protein PSPTO_0297 [Pseudomonas syrin	2
1588		gi|28867630|ref|NP_790249.1| chitinase [Pseudomonas syringae pv. tomato str. DC	2
1589		gi|28867708|ref|NP_790327.1| hypothetical protein PSPTO_0478 [Pseudomonas syrin	2
1590		gi|28867716|ref|NP_790335.1| ABC transporter periplasmic substrate-binding prot	2
1591		gi|28867737|ref|NP_790356.1| hypothetical protein PSPTO_0508 [Pseudomonas syrin	2
1592		gi|28867763|ref|NP_790382.1| site-specific recombinase, phage integrase family	2
1593		gi|28867803|ref|NP_790422.1| hypothetical protein PSPTO_0575 [Pseudomonas syrin	2
1594		gi|28867811|ref|NP_790430.1| hypothetical protein PSPTO_0583 [Pseudomonas syrin	2
1595		gi|28867880|ref|NP_790499.1| 50S ribosomal protein L17 [Pseudomonas syringae pv	2
1596		gi|28867891|ref|NP_790510.1| glycerol-3-phosphate ABC transporter permease [Pse	2
1597		gi|28867914|ref|NP_790533.1| thioredoxin [Pseudomonas syringae pv. tomato str.	2
1598		gi|28867941|ref|NP_790560.1| hypothetical protein PSPTO_0713 [Pseudomonas syrin	2
1599		gi|28867957|ref|NP_790576.1| UDP-N-acetylmuramate:L-alanyl-gamma-D-glutamyl-mes	2
1600		gi|28867988|ref|NP_790607.1| iron(III) dicitrate transport system, ATP-binding	2
1601		gi|28867998|ref|NP_790617.1| hypothetical protein PSPTO_0770 [Pseudomonas syrin	2
1602		gi|28868115|ref|NP_790734.1| hypothetical protein PSPTO_0895 [Pseudomonas syrin	2
1603		gi|28868136|ref|NP_790755.1| methyl-accepting chemotaxis protein [Pseudomonas s	2
1604		gi|28868176|ref|NP_790795.1| phosphotransferase system, fructose-specific IIBC	2
1605		gi|28868241|ref|NP_790860.1| phospholipase D family protein [Pseudomonas syring	2
1606		gi|28868409|ref|NP_791028.1| UDP-N-acetylglucosamine 2-epimerase [Pseudomonas s	2
1607		gi|28868423|ref|NP_791042.1| hypothetical protein PSPTO_1210 [Pseudomonas syrin	2
1608		gi|28868473|ref|NP_791092.1| endo/excinuclease domain-containing protein [Pseud	2
1609		gi|28868511|ref|NP_791130.1| 6-phosphogluconolactonase [Pseudomonas syringae pv	2
1610		gi|28868529|ref|NP_791148.1| hypothetical protein PSPTO_1321 [Pseudomonas syrin	2
1611		gi|28868599|ref|NP_791218.1| negative regulator of hrp expression HrpV [Pseudom	2
1612		gi|28868645|ref|NP_791264.1| GTP-binding protein EngA [Pseudomonas syringae pv.	2
1613		gi|28868777|ref|NP_791396.1| hypothetical protein PSPTO_1571 [Pseudomonas syrin	2
1614		gi|28868779|ref|NP_791398.1| hypothetical protein PSPTO_1573 [Pseudomonas syrin	2
1615		gi|28868860|ref|NP_791479.1| hypothetical protein PSPTO_1654 [Pseudomonas syrin	2
1616		gi|28868881|ref|NP_791500.1| siderophore biosynthesis protein [Pseudomonas syri	2
1617		gi|28868940|ref|NP_791559.1| rhodanese-like domain-containing protein [Pseudomo	2
1618		gi|28869117|ref|NP_791736.1| hypothetical protein PSPTO_1913 [Pseudomonas syrin	2
1619		gi|28869202|ref|NP_791821.1| FixG-like protein [Pseudomonas syringae pv. tomato	2
1620		gi|28869305|ref|NP_791924.1| transcription-repair coupling factor [Pseudomonas	2
1621		gi|28869411|ref|NP_792030.1| dienelactone hydrolase family protein [Pseudomonas	2
1622		gi|28869604|ref|NP_792223.1| urease accessory protein UreD [Pseudomonas syringa	2
1623		gi|28869669|ref|NP_792288.1| hypothetical protein PSPTO_2476 [Pseudomonas syrin	2
1624		gi|28869675|ref|NP_792294.1| TonB system transport protein ExbB [Pseudomonas sy	2
1625		gi|28869715|ref|NP_792334.1| ABC transporter permease [Pseudomonas syringae pv.	2
1626		gi|28869862|ref|NP_792481.1| 3-oxoadipate enol-lactone hydrolase family protein	2
1627		gi|28869895|ref|NP_792514.1| transcriptional activator MltR [Pseudomonas syring	2
1628		gi|28869915|ref|NP_792534.1| peptidase, U7 family [Pseudomonas syringae pv. tom	2
1629		gi|28869949|ref|NP_792568.1| autotransporter [Pseudomonas syringae pv. tomato s	2
1630		gi|28869950|ref|NP_792569.1| transporter [Pseudomonas syringae pv. tomato str.	2
1631		gi|28869957|ref|NP_792576.1| GNAT family acetyltransferase [Pseudomonas syringa	2
1632		gi|28870039|ref|NP_792658.1| site-specific recombinase, phage integrase family	2
1633		gi|28870056|ref|NP_792675.1| ppkA-like protein [Pseudomonas syringae pv. tomato	2
1634		gi|28870209|ref|NP_792828.1| twitching motility protein [Pseudomonas syringae p	2
1635		gi|28870226|ref|NP_792845.1| 2,4'-dihydroxyacetophenone dioxygenase [Pseudomona	2
1636		gi|28870236|ref|NP_792855.1| LysR family transcriptional regulator [Pseudomonas	2
1637		gi|28870257|ref|NP_792876.1| glutamine/glutamate ABC transporter periplasmic gl	2
1638		gi|28870279|ref|NP_792898.1| lactoylglutathione lyase [Pseudomonas syringae pv.	2
1639		gi|28870280|ref|NP_792899.1| alkyl hydroperoxide reductase subunit F [Pseudomon	2
1640		gi|28870351|ref|NP_792970.1| transcriptional regulator [Pseudomonas syringae pv	2
1641		gi|28870370|ref|NP_792989.1| hypothetical protein PSPTO_3201 [Pseudomonas syrin	2
1642	HopAH2-2	gi|28870457|ref|NP_793076.1| type III effector HopAH2-2 [Pseudomonas syringae p	2
1643		gi|28870481|ref|NP_793100.1| general secretion pathway protein E [Pseudomonas s	2
1644		gi|28870500|ref|NP_793119.1| citrate transporter [Pseudomonas syringae pv. toma	2
1645		gi|28870519|ref|NP_793138.1| cold shock domain family protein [Pseudomonas syri	2
1646		gi|28870520|ref|NP_793139.1| isocitrate dehydrogenase, NADP-dependent [Pseudomo	2
1647		gi|28870523|ref|NP_793142.1| hypothetical protein PSPTO_3359 [Pseudomonas syrin	2
1648		gi|28870546|ref|NP_793165.1| lipoprotein [Pseudomonas syringae pv. tomato str.	2
1649		gi|28870602|ref|NP_793221.1| group 2 family glycosyl transferase [Pseudomonas s	2
1650		gi|28870613|ref|NP_793232.1| transporter, LysE family [Pseudomonas syringae pv.	2
1651		gi|28870714|ref|NP_793333.1| 4-hydroxyphenylpyruvate dioxygenase [Pseudomonas s	2
1652		gi|28870764|ref|NP_793383.1| heavy metal sensor histidine kinase [Pseudomonas s	2
1653		gi|28870859|ref|NP_793478.1| transporter [Pseudomonas syringae pv. tomato str.	2
1654		gi|28870913|ref|NP_793532.1| hypothetical protein PSPTO_3758 [Pseudomonas syrin	2
1655		gi|28871000|ref|NP_793619.1| MotA/TolQ/ExbB proton channel family protein [Pseu	2
1656		gi|28871077|ref|NP_793696.1| gas vesicle protein [Pseudomonas syringae pv. toma	2
1657		gi|28871128|ref|NP_793747.1| Dps family protein [Pseudomonas syringae pv. tomat	2
1658		gi|28871148|ref|NP_793767.1| hypothetical protein PSPTO_4005 [Pseudomonas syrin	2
1659		gi|28871239|ref|NP_793858.1| long-chain-fatty-acid--CoA ligase [Pseudomonas syr	2
1660		gi|28871288|ref|NP_793907.1| ParA family protein [Pseudomonas syringae pv. toma	2
1661		gi|28871398|ref|NP_794017.1| NAD(P)H dehydrogenase, quinone family [Pseudomonas	2
1662		gi|28871403|ref|NP_794022.1| short chain dehydrogenase/reductase family oxidore	2
1663		gi|28871431|ref|NP_794050.1| chaperone protein HscC [Pseudomonas syringae pv. t	2
1664		gi|28871543|ref|NP_794162.1| UDP-N-acetylglucosamine--N-acetylmuramyl-(pentapep	2
1665		gi|28871596|ref|NP_794215.1| fumarate hydratase, class II [Pseudomonas syringae	2
1666		gi|28871610|ref|NP_794229.1| glutamyl-tRNA(Gln) amidotransferase subunit B [Pse	2
1667		gi|28871646|ref|NP_794265.1| hypothetical protein PSPTO_4512 [Pseudomonas syrin	2
1668		gi|28871776|ref|NP_794395.1| LuxR family transcriptional regulator [Pseudomonas	2
1669		gi|28871852|ref|NP_794471.1| type III effector HopQ1-2 [Pseudomonas syringae pv	2
1670		gi|28871864|ref|NP_794483.1| hypothetical protein PSPTO_4747 [Pseudomonas syrin	2
1671		gi|28871963|ref|NP_794582.1| response regulator [Pseudomonas syringae pv. tomat	2
1672		gi|28871999|ref|NP_794618.1| hypothetical protein PSPTO_4884 [Pseudomonas syrin	2
1673		gi|28872036|ref|NP_794655.1| NH(3)-dependent NAD(+) synthetase [Pseudomonas syr	2
1674		gi|28872053|ref|NP_794672.1| hflC protein [Pseudomonas syringae pv. tomato str.	2
1675		gi|28872089|ref|NP_794708.1| cytosine/purine/uracil/thiamine/allantoin permease	2
1676		gi|28872138|ref|NP_794757.1| potassium efflux system protein KefA [Pseudomonas	2
1677		gi|28872228|ref|NP_794847.1| gluconate transporter family protein [Pseudomonas	2
1678		gi|28872257|ref|NP_794876.1| poly(3-hydroxyalkanoate) polymerase [Pseudomonas s	2
1679		gi|28872425|ref|NP_795044.1| molybdenum-pterin binding domain-containing protei	2
1680		gi|28872460|ref|NP_795079.1| hypothetical protein PSPTO_5348 [Pseudomonas syrin	2
1681		gi|28872573|ref|NP_795192.1| hypothetical protein PSPTO_5468 [Pseudomonas syrin	2
1682		gi|28872589|ref|NP_795208.1| phosphate ABC transporter ATP-binding protein [Pse	2
1683		gi|28872624|ref|NP_795243.1| sodium/hydrogen exchanger family protein [Pseudomo	2
1684		gi|28872639|ref|NP_795258.1| SPFH domain / Band 7 family protein [Pseudomonas s	2
1685		gi|28872707|ref|NP_795326.1| ParA family protein [Pseudomonas syringae pv. toma	2
1686		gi|29171480|ref|NP_808664.1| ultraviolet light resistance protein A [Pseudomona	2
1687		gi|28867259|ref|NP_789878.1| helicase/SNF2 family domain-containing protein [Ps	3
1688		gi|28867263|ref|NP_789882.1| hypothetical protein PSPTO_0021 [Pseudomonas syrin	3
1689		gi|28867269|ref|NP_789888.1| hypothetical protein PSPTO_0027 [Pseudomonas syrin	3
1690		gi|28867292|ref|NP_789911.1| hypothetical protein PSPTO_0051 [Pseudomonas syrin	3
1691		gi|28867329|ref|NP_789948.1| 50S ribosomal protein L28 [Pseudomonas syringae pv	3
1692		gi|28867341|ref|NP_789960.1| D-amino acid dehydrogenase, small subunit [Pseudom	3
1693		gi|28867357|ref|NP_789976.1| methyl-accepting chemotaxis protein [Pseudomonas s	3
1694		gi|28867371|ref|NP_789990.1| hemY protein [Pseudomonas syringae pv. tomato str.	3
1695		gi|28867393|ref|NP_790012.1| luciferase family protein [Pseudomonas syringae pv	3
1696		gi|28867416|ref|NP_790035.1| LysM domain-containing protein [Pseudomonas syring	3
1697		gi|28867446|ref|NP_790065.1| virulence-associated protein [Pseudomonas syringae	3
1698		gi|28867501|ref|NP_790120.1| biopolymer transport protein ExbD [Pseudomonas syr	3
1699		gi|28867521|ref|NP_790140.1| hypothetical protein PSPTO_0290 [Pseudomonas syrin	3
1700		gi|28867531|ref|NP_790150.1| succinate-semialdehyde dehydrogenase [Pseudomonas	3
1701		gi|28867539|ref|NP_790158.1| sulfate-binding protein [Pseudomonas syringae pv.	3
1702		gi|28867542|ref|NP_790161.1| sulfate ABC transporter ATP-binding protein CysA [	3
1703		gi|28867559|ref|NP_790178.1| DNA-binding response regulator OmpR [Pseudomonas s	3
1704		gi|28867564|ref|NP_790183.1| hypothetical protein PSPTO_0333 [Pseudomonas syrin	3
1705		gi|28867638|ref|NP_790257.1| hypothetical protein PSPTO_0408 [Pseudomonas syrin	3
1706		gi|28867655|ref|NP_790274.1| hypothetical protein PSPTO_0425 [Pseudomonas syrin	3
1707		gi|28867656|ref|NP_790275.1| peptidase, M16 family [Pseudomonas syringae pv. to	3
1708		gi|28867665|ref|NP_790284.1| methyltransferase [Pseudomonas syringae pv. tomato	3
1709		gi|28867669|ref|NP_790288.1| hypothetical protein PSPTO_0439 [Pseudomonas syrin	3
1710		gi|28867671|ref|NP_790290.1| betaine aldehyde dehydrogenase BADH [Pseudomonas s	3
1711		gi|28867681|ref|NP_790300.1| hypothetical protein PSPTO_0451 [Pseudomonas syrin	3
1712		gi|28867706|ref|NP_790325.1| hypothetical protein PSPTO_0476 [Pseudomonas syrin	3
1713		gi|28867720|ref|NP_790339.1| Ser/Thr protein phosphatase family protein [Pseudo	3
1714		gi|28867743|ref|NP_790362.1| coenzyme PQQ synthesis protein F [Pseudomonas syri	3
1715		gi|28867761|ref|NP_790380.1| lipoprotein [Pseudomonas syringae pv. tomato str.	3
1716		gi|28867772|ref|NP_790391.1| tRNA nucleotidyltransferase [Pseudomonas syringae	3
1717		gi|28867789|ref|NP_790408.1| hypothetical protein PSPTO_0561 [Pseudomonas syrin	3
1718		gi|28867802|ref|NP_790421.1| lipoprotein [Pseudomonas syringae pv. tomato str.	3
1719		gi|28867827|ref|NP_790446.1| hypothetical protein PSPTO_0599 [Pseudomonas syrin	3
1720		gi|28867829|ref|NP_790448.1| short chain dehydrogenase/reductase family oxidore	3
1721		gi|28867846|ref|NP_790465.1| 50S ribosomal protein L7/L12 [Pseudomonas syringae	3
1722		gi|28867851|ref|NP_790470.1| translation elongation factor G [Pseudomonas syrin	3
1723		gi|28867853|ref|NP_790472.1| 30S ribosomal protein S10 [Pseudomonas syringae pv	3
1724		gi|28867881|ref|NP_790500.1| bacterioferritin [Pseudomonas syringae pv. tomato	3
1725		gi|28867896|ref|NP_790515.1| hypothetical protein PSPTO_0668 [Pseudomonas syrin	3
1726		gi|28867915|ref|NP_790534.1| hypothetical protein PSPTO_0687 [Pseudomonas syrin	3
1727		gi|28867916|ref|NP_790535.1| lipoprotein [Pseudomonas syringae pv. tomato str.	3
1728		gi|28867918|ref|NP_790537.1| riboflavin biosynthesis protein RibD [Pseudomonas	3
1729		gi|28867922|ref|NP_790541.1| N utilization substance protein B [Pseudomonas syr	3
1730		gi|28867923|ref|NP_790542.1| thiamine monophosphate kinase [Pseudomonas syringa	3
1731		gi|28867930|ref|NP_790549.1| hypothetical protein PSPTO_0702 [Pseudomonas syrin	3
1732		gi|28867938|ref|NP_790557.1| hypothetical protein PSPTO_0710 [Pseudomonas syrin	3
1733		gi|28867950|ref|NP_790569.1| inorganic pyrophosphatase [Pseudomonas syringae pv	3
1734		gi|28867960|ref|NP_790579.1| hypothetical protein PSPTO_0732 [Pseudomonas syrin	3
1735		gi|28867967|ref|NP_790586.1| lipoprotein [Pseudomonas syringae pv. tomato str.	3
1736		gi|28867969|ref|NP_790588.1| hypothetical protein PSPTO_0741 [Pseudomonas syrin	3
1737		gi|28867970|ref|NP_790589.1| MaoC-like domain-containing protein [Pseudomonas s	3
1738		gi|28867971|ref|NP_790590.1| short chain dehydrogenase/reductase family oxidore	3
1739		gi|28867972|ref|NP_790591.1| thiolase family protein [Pseudomonas syringae pv.	3
1740		gi|28867976|ref|NP_790595.1| hypothetical protein PSPTO_0748 [Pseudomonas syrin	3
1741		gi|28868004|ref|NP_790623.1| exodeoxyribonuclease V subunit gamma [Pseudomonas	3
1742		gi|28868010|ref|NP_790629.1| methylmalonate-semialdehyde dehydrogenase [Pseudom	3
1743		gi|28868029|ref|NP_790648.1| creA protein [Pseudomonas syringae pv. tomato str.	3
1744		gi|28868038|ref|NP_790657.1| type IV pilus biogenesis protein [Pseudomonas syri	3
1745		gi|28868040|ref|NP_790659.1| hypothetical protein PSPTO_0812 [Pseudomonas syrin	3
1746		gi|28868064|ref|NP_790683.1| major facilitator family transporter [Pseudomonas	3
1747		gi|28868078|ref|NP_790697.1| hypothetical protein PSPTO_0857 [Pseudomonas syrin	3
1748		gi|28868082|ref|NP_790701.1| hypothetical protein PSPTO_0861 [Pseudomonas syrin	3
1749		gi|28868154|ref|NP_790773.1| trypsin domain-containing protein [Pseudomonas syr	3
1750		gi|28868172|ref|NP_790791.1| TatD family hydrolase [Pseudomonas syringae pv. to	3
1751		gi|28868190|ref|NP_790809.1| aminotransferase, classes I and II [Pseudomonas sy	3
1752		gi|28868192|ref|NP_790811.1| iron-sulfur cluster-binding protein, Rieske family	3
1753		gi|28868233|ref|NP_790852.1| TonB-dependent receptor [Pseudomonas syringae pv.	3
1754		gi|28868234|ref|NP_790853.1| integrase/recombinase XerC [Pseudomonas syringae p	3
1755		gi|28868251|ref|NP_790870.1| cell morphology protein [Pseudomonas syringae pv.	3
1756		gi|28868254|ref|NP_790873.1| hypothetical protein PSPTO_1037 [Pseudomonas syrin	3
1757		gi|28868255|ref|NP_790874.1| hypothetical protein PSPTO_1038 [Pseudomonas syrin	3
1758		gi|28868261|ref|NP_790880.1| hypothetical protein PSPTO_1044 [Pseudomonas syrin	3
1759		gi|28868263|ref|NP_790882.1| virulence-associated protein [Pseudomonas syringae	3
1760		gi|28868276|ref|NP_790895.1| methyl-accepting chemotaxis protein [Pseudomonas s	3
1761		gi|28868295|ref|NP_790914.1| dTDP-4-dehydrorhamnose reductase [Pseudomonas syri	3
1762		gi|28868297|ref|NP_790916.1| hypothetical protein PSPTO_1082 [Pseudomonas syrin	3
1763		gi|28868307|ref|NP_790926.1| mobilization protein MobB [Pseudomonas syringae pv	3
1764		gi|28868334|ref|NP_790953.1| short chain dehydrogenase/reductase family oxidore	3
1765		gi|28868340|ref|NP_790959.1| hypothetical protein PSPTO_1125 [Pseudomonas syrin	3
1766		gi|28868343|ref|NP_790962.1| ferrochelatase [Pseudomonas syringae pv. tomato st	3
1767		gi|28868355|ref|NP_790974.1| hypothetical protein PSPTO_1140 [Pseudomonas syrin	3
1768		gi|28868380|ref|NP_790999.1| hypothetical protein PSPTO_1167 [Pseudomonas syrin	3
1769		gi|28868398|ref|NP_791017.1| hypothetical protein PSPTO_1185 [Pseudomonas syrin	3
1770		gi|28868420|ref|NP_791039.1| iron(III) dicitrate transport protein fecA [Pseudo	3
1771		gi|28868421|ref|NP_791040.1| regulatory protein [Pseudomonas syringae pv. tomat	3
1772		gi|28868442|ref|NP_791061.1| insecticidal toxin protein [Pseudomonas syringae p	3
1773		gi|28868451|ref|NP_791070.1| alginate biosynthesis protein AlgK [Pseudomonas sy	3
1774		gi|28868468|ref|NP_791087.1| amino acid ABC transporter permease [Pseudomonas s	3
1775		gi|28868475|ref|NP_791094.1| glutaredoxin NrdH [Pseudomonas syringae pv. tomato	3
1776		gi|28868485|ref|NP_791104.1| cold shock domain family protein [Pseudomonas syri	3
1777		gi|28868489|ref|NP_791108.1| sensory box protein/response regulator [Pseudomona	3
1778		gi|28868498|ref|NP_791117.1| 6-phosphogluconate dehydratase [Pseudomonas syring	3
1779		gi|28868503|ref|NP_791122.1| glucose ABC transporter permease [Pseudomonas syri	3
1780		gi|28868519|ref|NP_791138.1| HlyD family secretion protein [Pseudomonas syringa	3
1781		gi|28868526|ref|NP_791145.1| hypothetical protein PSPTO_1318 [Pseudomonas syrin	3
1782		gi|28868530|ref|NP_791149.1| GNAT family acetyltransferase [Pseudomonas syringa	3
1783		gi|28868570|ref|NP_791189.1| hypothetical protein PSPTO_1362 [Pseudomonas syrin	3
1784		gi|28868574|ref|NP_791193.1| hypothetical protein PSPTO_1366 [Pseudomonas syrin	3
1785		gi|28868612|ref|NP_791231.1| RNA polymerase sigma factor HrpL [Pseudomonas syri	3
1786		gi|281494528|ref|YP_003355052.1| ISPssy transposase or derivative [Pseudomonas	3
1787		gi|28868631|ref|NP_791250.1| iron-binding protein IscU [Pseudomonas syringae pv	3
1788		gi|28868671|ref|NP_791290.1| mutT/nudix family protein [Pseudomonas syringae pv	3
1789		gi|28868676|ref|NP_791295.1| major facilitator family transporter [Pseudomonas	3
1790		gi|28868712|ref|NP_791331.1| ompA family protein [Pseudomonas syringae pv. toma	3
1791		gi|28868730|ref|NP_791349.1| group 2 family glycosyl transferase [Pseudomonas s	3
1792		gi|28868742|ref|NP_791361.1| uridylate kinase [Pseudomonas syringae pv. tomato	3
1793		gi|28868746|ref|NP_791365.1| 1-deoxy-D-xylulose 5-phosphate reductoisomerase [P	3
1794		gi|28868763|ref|NP_791382.1| LysR family transcriptional regulator [Pseudomonas	3
1795		gi|28868766|ref|NP_791385.1| 2C-methyl-D-erythritol 2,4-cyclodiphosphate [Pseud	3
1796		gi|28868798|ref|NP_791417.1| hypothetical protein PSPTO_1592 [Pseudomonas syrin	3
1797		gi|28868818|ref|NP_791437.1| major facilitator family transporter [Pseudomonas	3
1798		gi|28868822|ref|NP_791441.1| GGDEF domain-containing protein [Pseudomonas syrin	3
1799		gi|28868833|ref|NP_791452.1| short chain dehydrogenase/reductase family oxidore	3
1800		gi|28868840|ref|NP_791459.1| hypothetical protein PSPTO_1634 [Pseudomonas syrin	3
1801		gi|28868844|ref|NP_791463.1| ABC transporter ATP-binding protein [Pseudomonas s	3
1802		gi|28868867|ref|NP_791486.1| ribonucleoside-diphosphate reductase subunit beta	3
1803		gi|28868890|ref|NP_791509.1| hypothetical protein PSPTO_1684 [Pseudomonas syrin	3
1804		gi|28868896|ref|NP_791515.1| hypothetical protein PSPTO_1690 [Pseudomonas syrin	3
1805		gi|28868921|ref|NP_791540.1| nicotinate-nucleotide--dimethylbenzimidazole phosp	3
1806		gi|28868947|ref|NP_791566.1| phosphoglycolate phosphatase [Pseudomonas syringae	3
1807		gi|28868955|ref|NP_791574.1| cytidylate kinase [Pseudomonas syringae pv. tomato	3
1808		gi|28868964|ref|NP_791583.1| TetR family transcriptional regulator [Pseudomonas	3
1809		gi|28868974|ref|NP_791593.1| MarR family transcriptional regulator [Pseudomonas	3
1810		gi|28868978|ref|NP_791597.1| phospho-2-dehydro-3-deoxyheptonate aldolase, class	3
1811		gi|28868980|ref|NP_791599.1| hypothetical protein PSPTO_1774 [Pseudomonas syrin	3
1812		gi|28868987|ref|NP_791606.1| glutathione peroxidase family protein [Pseudomonas	3
1813		gi|28868991|ref|NP_791610.1| hypothetical protein PSPTO_1785 [Pseudomonas syrin	3
1814		gi|28868993|ref|NP_791612.1| LysR family transcriptional regulator [Pseudomonas	3
1815		gi|28869001|ref|NP_791620.1| alkanesulfonate monooxygenase [Pseudomonas syringa	3
1816		gi|28869006|ref|NP_791625.1| hypothetical protein PSPTO_1800 [Pseudomonas syrin	3
1817		gi|28869008|ref|NP_791627.1| nitroreductase family protein [Pseudomonas syringa	3
1818		gi|28869029|ref|NP_791648.1| hypothetical protein PSPTO_1824 [Pseudomonas syrin	3
1819		gi|28869045|ref|NP_791664.1| hypothetical protein PSPTO_1840 [Pseudomonas syrin	3
1820		gi|28869048|ref|NP_791667.1| aspartate kinase, monofunctional class [Pseudomona	3
1821		gi|28869085|ref|NP_791704.1| aldehyde dehydrogenase family protein [Pseudomonas	3
1822		gi|28869096|ref|NP_791715.1| hypothetical protein PSPTO_1892 [Pseudomonas syrin	3
1823		gi|28869099|ref|NP_791718.1| hypothetical protein PSPTO_1895 [Pseudomonas syrin	3
1824		gi|28869109|ref|NP_791728.1| hypothetical protein PSPTO_1905 [Pseudomonas syrin	3
1825		gi|28869111|ref|NP_791730.1| p-hydroxybenzoate hydroxylase [Pseudomonas syringa	3
1826		gi|28869123|ref|NP_791742.1| hypothetical protein PSPTO_1919 [Pseudomonas syrin	3
1827		gi|28869125|ref|NP_791744.1| glutamine synthetase [Pseudomonas syringae pv. tom	3
1828		gi|28869143|ref|NP_791762.1| flagellar basal-body rod protein FlgF [Pseudomonas	3
1829		gi|28869151|ref|NP_791770.1| group 2 family glycosyl transferase [Pseudomonas s	3
1830		gi|28869190|ref|NP_791809.1| ParA family protein [Pseudomonas syringae pv. toma	3
1831		gi|28869215|ref|NP_791834.1| autotransporter [Pseudomonas syringae pv. tomato s	3
1832		gi|28869219|ref|NP_791838.1| CAAX amino terminal protease family protein [Pseud	3
1833		gi|28869223|ref|NP_791842.1| erythronate-4-phosphate dehydrogenase [Pseudomonas	3
1834		gi|28869237|ref|NP_791856.1| lipoprotein [Pseudomonas syringae pv. tomato str.	3
1835		gi|28869240|ref|NP_791859.1| lipoprotein [Pseudomonas syringae pv. tomato str.	3
1836		gi|28869248|ref|NP_791867.1| transporter [Pseudomonas syringae pv. tomato str.	3
1837		gi|28869276|ref|NP_791895.1| auxin-binding protein [Pseudomonas syringae pv. to	3
1838		gi|28869282|ref|NP_791901.1| hypothetical protein PSPTO_2078 [Pseudomonas syrin	3
1839		gi|28869285|ref|NP_791904.1| hypothetical protein PSPTO_2081 [Pseudomonas syrin	3
1840		gi|28869313|ref|NP_791932.1| lipoprotein releasing system, ATP-binding protein	3
1841		gi|28869323|ref|NP_791942.1| peptidase, M20/M25/M40 family [Pseudomonas syringa	3
1842		gi|28869327|ref|NP_791946.1| hypothetical protein PSPTO_2124 [Pseudomonas syrin	3
1843		gi|28869341|ref|NP_791960.1| ABC transporter periplasmic substrate-binding prot	3
1844		gi|28869374|ref|NP_791993.1| sensory box/GGDEF domain/EAL domain-containing pro	3
1845		gi|28869380|ref|NP_791999.1| 2-dehydro-3-deoxygalactonate kinase [Pseudomonas s	3
1846		gi|28869417|ref|NP_792036.1| phosphohistidine phosphatase SixA [Pseudomonas syr	3
1847		gi|28869439|ref|NP_792058.1| hypothetical protein PSPTO_2237 [Pseudomonas syrin	3
1848		gi|28869447|ref|NP_792066.1| sensor protein KdpD [Pseudomonas syringae pv. toma	3
1849		gi|28869454|ref|NP_792073.1| hypothetical protein PSPTO_2253 [Pseudomonas syrin	3
1850		gi|28869490|ref|NP_792109.1| hypothetical protein PSPTO_2290 [Pseudomonas syrin	3
1851		gi|28869492|ref|NP_792111.1| phosphoenolpyruvate synthase [Pseudomonas syringae	3
1852		gi|28869495|ref|NP_792114.1| cmaX protein [Pseudomonas syringae pv. tomato str.	3
1853		gi|28869507|ref|NP_792126.1| hypothetical protein PSPTO_2307 [Pseudomonas syrin	3
1854		gi|28869530|ref|NP_792149.1| hypothetical protein PSPTO_2332 [Pseudomonas syrin	3
1855		gi|28869561|ref|NP_792180.1| endonuclease I [Pseudomonas syringae pv. tomato st	3
1856		gi|28869570|ref|NP_792189.1| inosine/uridine-preferring nucleoside hydrolase [P	3
1857		gi|28869571|ref|NP_792190.1| hypothetical protein PSPTO_2374 [Pseudomonas syrin	3
1858		gi|28869572|ref|NP_792191.1| lipoprotein [Pseudomonas syringae pv. tomato str.	3
1859		gi|28869583|ref|NP_792202.1| C-5 cytosine-specific DNA methylase family protein	3
1860		gi|28869593|ref|NP_792212.1| short chain dehydrogenase/reductase family oxidore	3
1861		gi|28869598|ref|NP_792217.1| transketolase, C-terminal subunit [Pseudomonas syr	3
1862		gi|28869602|ref|NP_792221.1| hypothetical protein PSPTO_2406 [Pseudomonas syrin	3
1863		gi|28869607|ref|NP_792226.1| urease accessory protein UreF [Pseudomonas syringa	3
1864		gi|28869613|ref|NP_792232.1| branched-chain amino acid ABC transporter periplas	3
1865		gi|28869630|ref|NP_792249.1| FAD-binding oxidoreductase [Pseudomonas syringae p	3
1866		gi|28869661|ref|NP_792280.1| hypothetical protein PSPTO_2468 [Pseudomonas syrin	3
1867		gi|28869671|ref|NP_792290.1| DNA topoisomerase III [Pseudomonas syringae pv. to	3
1868		gi|28869687|ref|NP_792306.1| LysR family transcriptional regulator [Pseudomonas	3
1869		gi|28869701|ref|NP_792320.1| hypothetical protein PSPTO_2508 [Pseudomonas syrin	3
1870		gi|28869758|ref|NP_792377.1| phosphonate metabolism protein, PhnP [Pseudomonas	3
1871		gi|28869760|ref|NP_792379.1| amidase family protein [Pseudomonas syringae pv. t	3
1872		gi|28869766|ref|NP_792385.1| peptide ABC transporter permease [Pseudomonas syri	3
1873		gi|28869776|ref|NP_792395.1| ammonium transporter [Pseudomonas syringae pv. tom	3
1874		gi|28869785|ref|NP_792404.1| isochorismate synthase [Pseudomonas syringae pv. t	3
1875		gi|28869804|ref|NP_792423.1| dioxygenase, TauD/TfdA family [Pseudomonas syringa	3
1876		gi|28869827|ref|NP_792446.1| L-arabinose ABC transporter periplasmic L-arabinos	3
1877		gi|28869833|ref|NP_792452.1| MltA-interacting protein [Pseudomonas syringae pv.	3
1878		gi|28869871|ref|NP_792490.1| hypothetical protein PSPTO_2683 [Pseudomonas syrin	3
1879		gi|28869878|ref|NP_792497.1| lipoprotein [Pseudomonas syringae pv. tomato str.	3
1880		gi|28869880|ref|NP_792499.1| hypothetical protein PSPTO_2692 [Pseudomonas syrin	3
1881		gi|28869887|ref|NP_792506.1| GAF domain/GGDEF domain/EAL domain-containing prot	3
1882		gi|28869892|ref|NP_792511.1| mannitol ABC transporter permease [Pseudomonas syr	3
1883		gi|28869911|ref|NP_792530.1| hypothetical protein PSPTO_2724 [Pseudomonas syrin	3
1884		gi|28869918|ref|NP_792537.1| periplasmic sugar-binding domain-containing protei	3
1885		gi|28869920|ref|NP_792539.1| esterified fatty acid cis/trans isomerase [Pseudom	3
1886		gi|28869935|ref|NP_792554.1| hypothetical protein PSPTO_2748 [Pseudomonas syrin	3
1887		gi|28869955|ref|NP_792574.1| lipoprotein [Pseudomonas syringae pv. tomato str.	3
1888		gi|28869961|ref|NP_792580.1| amino acid ABC transporter periplasmic amino acid-	3
1889		gi|28869972|ref|NP_792591.1| ABC transporter ATP-binding protein [Pseudomonas s	3
1890		gi|28869980|ref|NP_792599.1| hypothetical protein PSPTO_2794 [Pseudomonas syrin	3
1891		gi|28869993|ref|NP_792612.1| GGDEF domain-containing protein [Pseudomonas syrin	3
1892		gi|28870001|ref|NP_792620.1| alkylhydroperoxidase AhpD domain-containing protei	3
1893		gi|28870014|ref|NP_792633.1| non-ribosomal peptide synthetase SyfA [Pseudomonas	3
1894		gi|28870020|ref|NP_792639.1| hypothetical protein PSPTO_2835 [Pseudomonas syrin	3
1895		gi|28870026|ref|NP_792645.1| ISPsy14, transposition helper protein [Pseudomonas	3
1896		gi|28870050|ref|NP_792669.1| hypothetical protein PSPTO_2868 [Pseudomonas syrin	3
1897		gi|28870054|ref|NP_792673.1| HopL1 protein [Pseudomonas syringae pv. tomato str	3
1898		gi|28870057|ref|NP_792676.1| ABC transporter ATP-binding protein [Pseudomonas s	3
1899		gi|28870085|ref|NP_792704.1| transcriptional regulator VanR [Pseudomonas syring	3
1900		gi|28870089|ref|NP_792708.1| tartrate transporter [Pseudomonas syringae pv. tom	3
1901		gi|28870105|ref|NP_792724.1| multidrug transporter [Pseudomonas syringae pv. to	3
1902		gi|28870113|ref|NP_792732.1| urea amidolyase-like protein [Pseudomonas syringae	3
1903		gi|28870122|ref|NP_792741.1| vanillin dehydrogenase [Pseudomonas syringae pv. t	3
1904		gi|28870129|ref|NP_792748.1| sigma-54 dependent transcriptional regulator [Pseu	3
1905		gi|28870134|ref|NP_792753.1| esterase [Pseudomonas syringae pv. tomato str. DC3	3
1906		gi|28870135|ref|NP_792754.1| methanol dehydrogenase, NAD-dependent [Pseudomonas	3
1907		gi|28870154|ref|NP_792773.1| DNA topoisomerase, type I [Pseudomonas syringae pv	3
1908		gi|28870162|ref|NP_792781.1| xenobiotic compound monooxygenase, DszA family [Ps	3
1909		gi|28870173|ref|NP_792792.1| ribose ABC transporter ATP-binding protein [Pseudo	3
1910		gi|28870202|ref|NP_792821.1| hypothetical protein PSPTO_3026 [Pseudomonas syrin	3
1911		gi|28870228|ref|NP_792847.1| hypothetical protein PSPTO_3053 [Pseudomonas syrin	3
1912		gi|28870240|ref|NP_792859.1| hypothetical protein PSPTO_3065 [Pseudomonas syrin	3
1913		gi|28870242|ref|NP_792861.1| hypothetical protein PSPTO_3067 [Pseudomonas syrin	3
1914		gi|28870263|ref|NP_792882.1| nickel ABC transporter periplasmic nickel-binding	3
1915		gi|28870264|ref|NP_792883.1| nickel ABC transporter permease [Pseudomonas syrin	3
1916		gi|28870287|ref|NP_792906.1| lipoprotein [Pseudomonas syringae pv. tomato str.	3
1917		gi|28870330|ref|NP_792949.1| mutlidrug resistance protein [Pseudomonas syringae	3
1918		gi|28870337|ref|NP_792956.1| hypothetical protein PSPTO_3166 [Pseudomonas syrin	3
1919		gi|28870341|ref|NP_792960.1| glycosyl hydrolase, family 3 [Pseudomonas syringae	3
1920		gi|28870354|ref|NP_792973.1| aldo/keto reductase family oxidoreductase [Pseudom	3
1921		gi|28870375|ref|NP_792994.1| LysR family transcriptional regulator [Pseudomonas	3
1922		gi|28870399|ref|NP_793018.1| peptidase, M20/M25/M40 family [Pseudomonas syringa	3
1923		gi|28870400|ref|NP_793019.1| sulfate permease family protein [Pseudomonas syrin	3
1924		gi|28870414|ref|NP_793033.1| dipeptide ABC transporter permease DppB [Pseudomon	3
1925		gi|28870432|ref|NP_793051.1| phosphate ABC transporter permease [Pseudomonas sy	3
1926		gi|28870446|ref|NP_793065.1| lipoprotein [Pseudomonas syringae pv. tomato str.	3
1927		gi|28870453|ref|NP_793072.1| hypothetical protein PSPTO_3289 [Pseudomonas syrin	3
1928		gi|28870454|ref|NP_793073.1| OprD family outer membrane protein [Pseudomonas sy	3
1929		gi|28870477|ref|NP_793096.1| general secretion pathway protein I [Pseudomonas s	3
1930		gi|28870482|ref|NP_793101.1| beta-glucosidase [Pseudomonas syringae pv. tomato	3
1931		gi|28870507|ref|NP_793126.1| glutathione S-transferase domain-containing protei	3
1932		gi|28870524|ref|NP_793143.1| adenylosuccinate lyase [Pseudomonas syringae pv. t	3
1933		gi|28870555|ref|NP_793174.1| tail protein X [Pseudomonas syringae pv. tomato st	3
1934		gi|28870565|ref|NP_793184.1| baseplate assembly protein W [Pseudomonas syringae	3
1935		gi|28870580|ref|NP_793199.1| holin [Pseudomonas syringae pv. tomato str. DC3000	3
1936		gi|28870584|ref|NP_793203.1| hypothetical protein PSPTO_3420 [Pseudomonas syrin	3
1937		gi|28870603|ref|NP_793222.1| low molecular weight phosphotyrosine protein phosp	3
1938		gi|28870606|ref|NP_793225.1| group 2 family glycosyl transferase [Pseudomonas s	3
1939		gi|28870611|ref|NP_793230.1| capsular polysaccharide biosynthesis protein [Pseu	3
1940		gi|28870615|ref|NP_793234.1| LysR family transcriptional regulator [Pseudomonas	3
1941		gi|28870627|ref|NP_793246.1| alkanesulfonate monooxygenase [Pseudomonas syringa	3
1942		gi|28870631|ref|NP_793250.1| hypothetical protein PSPTO_3470 [Pseudomonas syrin	3
1943		gi|300781817|ref|NP_793257.2| hypothetical protein PSPTO_3477 [Pseudomonas syri	3
1944		gi|28870657|ref|NP_793276.1| iolI protein [Pseudomonas syringae pv. tomato str.	3
1945		gi|28870662|ref|NP_793281.1| RpiR family transcriptional regulator [Pseudomonas	3
1946		gi|28870665|ref|NP_793284.1| endonuclease/exonuclease/phosphatase family protei	3
1947		gi|28870666|ref|NP_793285.1| cytochrome b561 [Pseudomonas syringae pv. tomato s	3
1948		gi|28870675|ref|NP_793294.1| DNA topoisomerase I [Pseudomonas syringae pv. toma	3
1949		gi|28870695|ref|NP_793314.1| glycosyl hydrolase, family 5 PslG [Pseudomonas syr	3
1950		gi|28870696|ref|NP_793315.1| group 1 family glycosyl transferase PslH [Pseudomo	3
1951		gi|28870718|ref|NP_793337.1| glcG protein [Pseudomonas syringae pv. tomato str.	3
1952		gi|28870747|ref|NP_793366.1| hypothetical protein PSPTO_3587 [Pseudomonas syrin	3
1953		gi|28870754|ref|NP_793373.1| beta-lactamase [Pseudomonas syringae pv. tomato st	3
1954		gi|28870797|ref|NP_793416.1| hypothetical protein PSPTO_3640 [Pseudomonas syrin	3
1955		gi|28870800|ref|NP_793419.1| aldehyde dehydrogenase family protein [Pseudomonas	3
1956		gi|28870804|ref|NP_793423.1| acid phosphatase [Pseudomonas syringae pv. tomato	3
1957		gi|28870821|ref|NP_793440.1| polysaccharide deacetylase family protein [Pseudom	3
1958		gi|28870834|ref|NP_793453.1| membrane protein [Pseudomonas syringae pv. tomato	3
1959		gi|28870835|ref|NP_793454.1| methyl-accepting chemotaxis protein [Pseudomonas s	3
1960		gi|28870847|ref|NP_793466.1| TonB-dependent siderophore receptor [Pseudomonas s	3
1961		gi|28870872|ref|NP_793491.1| ABC transporter periplasmic substrate-binding prot	3
1962		gi|28870891|ref|NP_793510.1| hypothetical protein PSPTO_3736 [Pseudomonas syrin	3
1963		gi|28870894|ref|NP_793513.1| ABC transporter ATP-binding protein [Pseudomonas s	3
1964		gi|28870912|ref|NP_793531.1| hypothetical protein PSPTO_3757 [Pseudomonas syrin	3
1965		gi|28870921|ref|NP_793540.1| exonuclease SbcC [Pseudomonas syringae pv. tomato	3
1966		gi|28870929|ref|NP_793548.1| hypothetical protein PSPTO_3774 [Pseudomonas syrin	3
1967		gi|28870935|ref|NP_793554.1| glutathionylspermidine synthase family protein [Ps	3
1968		gi|28870989|ref|NP_793608.1| 50S ribosomal protein L32 [Pseudomonas syringae pv	3
1969		gi|28870991|ref|NP_793610.1| maf protein [Pseudomonas syringae pv. tomato str.	3
1970		gi|28871012|ref|NP_793631.1| hypothetical protein PSPTO_3859 [Pseudomonas syrin	3
1971		gi|28871017|ref|NP_793636.1| autoinducer synthesis protein PsyI [Pseudomonas sy	3
1972		gi|28871030|ref|NP_793649.1| ABC transporter periplasmic substrate-binding prot	3
1973		gi|28871038|ref|NP_793657.1| EAL domain/GGDEF domain-containing protein [Pseudo	3
1974		gi|28871039|ref|NP_793658.1| hypothetical protein PSPTO_3887 [Pseudomonas syrin	3
1975		gi|28871044|ref|NP_793663.1| hypothetical protein PSPTO_3892 [Pseudomonas syrin	3
1976		gi|28871061|ref|NP_793680.1| hypothetical protein PSPTO_3909 [Pseudomonas syrin	3
1977		gi|28871063|ref|NP_793682.1| protease II [Pseudomonas syringae pv. tomato str.	3
1978		gi|28871074|ref|NP_793693.1| ribonuclease D [Pseudomonas syringae pv. tomato st	3
1979		gi|28871091|ref|NP_793710.1| hypothetical protein PSPTO_3944 [Pseudomonas syrin	3
1980		gi|28871098|ref|NP_793717.1| metallo-beta-lactamase superfamily protein [Pseudo	3
1981		gi|28871105|ref|NP_793724.1| hypothetical protein PSPTO_3958 [Pseudomonas syrin	3
1982		gi|28871111|ref|NP_793730.1| hypothetical protein PSPTO_3965 [Pseudomonas syrin	3
1983		gi|28871113|ref|NP_793732.1| exsB protein [Pseudomonas syringae pv. tomato str.	3
1984		gi|28871117|ref|NP_793736.1| tolB protein [Pseudomonas syringae pv. tomato str.	3
1985		gi|28871138|ref|NP_793757.1| potassium uptake protein [Pseudomonas syringae pv.	3
1986		gi|28871154|ref|NP_793773.1| hypothetical protein PSPTO_4011 [Pseudomonas syrin	3
1987		gi|28871216|ref|NP_793835.1| formamidase [Pseudomonas syringae pv. tomato str.	3
1988		gi|28871264|ref|NP_793883.1| nucleoside-specific channel-forming protein [Pseud	3
1989		gi|28871268|ref|NP_793887.1| hypothetical protein PSPTO_4126 [Pseudomonas syrin	3
1990		gi|28871269|ref|NP_793888.1| SEC-C motif domain-containing protein [Pseudomonas	3
1991		gi|28871273|ref|NP_793892.1| hypothetical protein PSPTO_4131 [Pseudomonas syrin	3
1992		gi|28871292|ref|NP_793911.1| hypothetical protein PSPTO_4150 [Pseudomonas syrin	3
1993		gi|28871311|ref|NP_793930.1| glycerol-3-phosphate regulon repressor [Pseudomona	3
1994		gi|28871351|ref|NP_793970.1| hypothetical protein PSPTO_4209 [Pseudomonas syrin	3
1995		gi|28871357|ref|NP_793976.1| DNA repair protein RecO [Pseudomonas syringae pv.	3
1996		gi|28871368|ref|NP_793987.1| hypothetical protein PSPTO_4226 [Pseudomonas syrin	3
1997		gi|28871424|ref|NP_794043.1| binary cytotoxin component [Pseudomonas syringae p	3
1998		gi|28871425|ref|NP_794044.1| hypothetical protein PSPTO_4288 [Pseudomonas syrin	3
1999		gi|28871434|ref|NP_794053.1| hypothetical protein PSPTO_4297 [Pseudomonas syrin	3
[truncated: 3,507 more rows]
